# Supplementary material for: Bidirectional epigenetic editing reveals hierarchies in gene regulation
Source: Nat Biotechnol. 2024 May 17;43(3):355–68. doi: 10.1038/s41587-024-02213-3 (PMC11569274; doi:10.1038/s41587-024-02213-3)
Supplement: Supplementary file 3 — Excel file with Supplementary Tables 1–7, each as a separate tab. [file 41587_2024_2213_MOESM3_ESM.xlsx]

## Sheet: SuppTable1 - Single gRNA K562
gRNA_Id	gRNA_sequence
ARID1A-a1	GGCTAGAGCGCCCCACTCTCCT
ARID1A-a2	GTGGCAGTGCTGAGCCTCGTGT
ARID1A-i1	GCTCTCCGCGGACGAGACAG
ARID1A-i2	GTCCCCCCAAGCCCTTGCCT
ATF5-a1	GCCGACCTCTTCCCTCTGAGCC
ATF5-a2	GACTGGTGCAGGTCTGCGGGAA
ATF5-i1	GTCGCGCGGCCCCAACCGGG
ATF5-i2	GGGTCGAGGCTACAGAGCCA
BTF3-a1	GTACCTCTGGGAGAGGCCACAA
BTF3-a2	GTGACACAAGGCCACTTCCTTC
BTF3-i1	GCGGACAGGCGCACCCGCTC
BTF3-i2	GGATTAGGCGCACACACGCG
CEBPA-a1	GTATCCCGAGGCTGCACGGGGT
CEBPA-a2	GTTGGTCTTGAGCTGCTGGGGC
CEBPA-i1	GCGGCTGTGCTGGAACAGGT
CEBPA-i2	GAAGTCGGCCGACTCCATGG
CEBPB-a1	GCCGGGCTCAGGAGAAACTTTA
CEBPB-a2	GGGGGCCCCCCGAAAACGCGCT
CEBPB-i1	GGGGTGGCCGCTATTAGTGA
CEBPB-i2	GCCCGCGTTCATGCAACGCC
ETS2-a1	GCCGCCTCCTGCTGTCACTCGG
ETS2-a2	GCGAGAGTGACGATGATGTGCG
ETS2-i1	GCTCCAGAGACTGACGAGTG
ETS2-i2	GCGCCGGCCAGAGACGATCA
FAM83A-a1	GGAAGGTGAGCCGGCTTTCCTG
FAM83A-a2	GCTGCCTGCCTCTGCTCCCCTC
FAM83A-i1	GCAAATGGAACACACCACGG
FAM83A-i2	GGGAGCAGGCGGCCTCCCGG
FOSL1-a1	GTGCTCCCACAAAATAGCACGA
FOSL1-a2	GCAACCGCCACCCAAAGCTTCG
FOSL1-i1	GGGTCAACTCCCGCACGCTC
FOSL1-i2	GGAAAAGACTCCGCACGGCG
GATA1-a1	GAGCCTAGGTCGAGCGAGGTCC
GATA1-a2	GCAGGGAGTGGCTGGTGCCCCA
GATA1-e-i1	GCGCTCAGGAAGAGAAGCCA
GATA1-e-i2	GTCTCCCCCAAAGCCTGATC
GATA1-e1-a1	GGGCTTTGGGGGAGACGAGGGC
GATA1-e1-a2	GGAGCGCTCAGGAAGAGAAGCC
GATA1-i1	GGCAAGCTCAGTGTGATCCC
GATA1-i2	GTGAGCTTGCCACATCCCCA
HBE1-a1	GGGGGCCAGAACTTCGGCAGTA
HBE1-a2	GCAAGGCTGACCTGTGTCCCTC
HBE1-i1	GGGCTGCCGTCACTAGCCTG
HBE1-i2	GGGTCCAGGGGTAAACAACG
IRF1-a1	GCTGGGGAATCCCGCTAAGTGT
IRF1-a2	GAGCCAGCCGGCTGGGACAAGG
IRF1-i1	GGGAGTGGCGAGCTCTGCCA
IRF1-i2	GTCTTGCCTCGACTAAGGAG
JUN-a1	GCGCGAGCCAATGGGAAGGCCT
JUN-a2	GCCAGAGAAGAATCTTCTAGGG
JUN-i1	GAGCAGGGCTCTCCTCCCGG
JUN-i2	GTGTGGCTGAAGCAGCGAGG
KLF1-a1	GTCACGTTGGCCTGTCTGGGGC
KLF1-a2	GCAAGTCAAATATCAAGGGTTG
KLF1-i1	GGCGGTCAGTGTGCTGATGG
KLF1-i2	GGCTGTGATAGCCCCTTCGA
LYL1-a1	GAACAGTTCTAACAGTCTGGCC
LYL1-a2	GGAAGCCCTGAGGGGTGGCGGA
LYL1-i1	GTCCGCGTAGGTCCCCCCCA
LYL1-i2	GCTCACCCCTGGCGGCGCAG
MAP2K3-a1	GACGCCCCACCCTCCTTAGGCC
MAP2K3-a2	GCTGCAGGGAGCAGCGGGCTCA
MAP2K3-i1	GGCAAGTGGGTCCTGGACGG
MAP2K3-i2	GACTGCGGCGAGGACTGCGG
MYC-a1	GATTGGATACCTTCCACCCAGA
MYC-a2	GCCCACCGGCCCTTTATAATGC
MYC-e-i1	GGAGCCAGATAAGTCAACGG
MYC-e-i2	GTGTGTCCCACCTGATTACT
MYC-e1-a1	GCCAGATAAGTCAACGGGGGGT
MYC-e1-a2	GCAGCTGTTGGTGGTCAGGTCT
MYC-i1	GCTGTAGTAATTCCAGCGAG
MYC-i2	GAGCGGGCGGCCGGCTAGGG
NTC-1-i	GCTGCATGGGGCGCGAATCA
NTC-10-a	GACCCTGCACCACCTCACTGCC
NTC-11-a	GGGGGTTCGAACTACAATATCT
NTC-12-a	GTAACCGGAAGTACGGACAATT
NTC-2-i	GTGCACCCGGCTAGGACCGG
NTC-3-i	GTGTGCAACCTCCGCCGTTG
NTC-4-i	GCCCGAGCAGTGGCTCGCTA
NTC-5-i	GGTCAGGTAGAGGGATTGAG
NTC-6-i	GGAGGACGATCGTACTCCAG
NTC-7-a	GACTAGCTCGGTGTCGCGTTAG
NTC-8-a	GGATCTCCTGACAGCTCGTCGC
NTC-9-a	GATCTTTGCCGGTTCGAGATTA
RIPK2-a1	GGACCTAGTGTTGCGGGGCAAA
RIPK2-a2	GTCTTCAGCCTGCTGGCGGGTG
RIPK2-i1	GGCGCCCGGGACCATGAACG
RIPK2-i2	GACTCCGCTGCTCGACAGGT
SPI1-a1	GTAGCGCAAGAGATTTATGCAA
SPI1-a2	GTGAGGTGACTGTTGGCTACAT
SPI1-i1	GCAGGGGCTGGACGGTCGTG
SPI1-i2	GGCTGGCCCTGCAATGTCAA
YY1-a1	GGCGAGATCTGGGCTCGGGTTG
YY1-a2	GGAGAATCGAGAGGGCGAACGG

## Sheet: SuppTable2 - Double gRNA K562
gRNA1_Id	gRNA1_sequence	gRNA2_Id	gRNA2_sequence
CEBPB-a1	GCCGGGCTCAGGAGAAACTTTA	GATA1-i2	GTGAGCTTGCCACATCCCCA
CEBPB-a2	GGGGGCCCCCCGAAAACGCGCT	GATA1-i2	GTGAGCTTGCCACATCCCCA
FOSL1-a1	GTGCTCCCACAAAATAGCACGA	GATA1-i2	GTGAGCTTGCCACATCCCCA
FOSL1-a2	GCAACCGCCACCCAAAGCTTCG	GATA1-i2	GTGAGCTTGCCACATCCCCA
GATA1-a1	GAGCCTAGGTCGAGCGAGGTCC	ATF5-i1	GTCGCGCGGCCCCAACCGGG
GATA1-a1	GAGCCTAGGTCGAGCGAGGTCC	FOSL1-i1	GGGTCAACTCCCGCACGCTC
GATA1-e1-a2	GGAGCGCTCAGGAAGAGAAGCC	KLF1-i1	GGCGGTCAGTGTGCTGATGG
JUN-a2	GCCAGAGAAGAATCTTCTAGGG	KLF1-i1	GGCGGTCAGTGTGCTGATGG
KLF1-a2	GCAAGTCAAATATCAAGGGTTG	JUN-i2	GTGTGGCTGAAGCAGCGAGG
KLF1-a2	GCAAGTCAAATATCAAGGGTTG	LYL1-i1	GTCCGCGTAGGTCCCCCCCA
LYL1-a1	GAACAGTTCTAACAGTCTGGCC	KLF1-i1	GGCGGTCAGTGTGCTGATGG
SPI1-a1	GTAGCGCAAGAGATTTATGCAA	CEBPB-i1	GGGGTGGCCGCTATTAGTGA
SPI1-a1	GTAGCGCAAGAGATTTATGCAA	CEBPB-i2	GCCCGCGTTCATGCAACGCC
SPI1-a1	GTAGCGCAAGAGATTTATGCAA	FOSL1-i2	GGAAAAGACTCCGCACGGCG
SPI1-a1	GTAGCGCAAGAGATTTATGCAA	GATA1-e-i2	GTCTCCCCCAAAGCCTGATC
SPI1-a1	GTAGCGCAAGAGATTTATGCAA	GATA1-i2	GTGAGCTTGCCACATCCCCA
YY1-a1	GGCGAGATCTGGGCTCGGGTTG	GATA1-i2	GTGAGCTTGCCACATCCCCA
YY1-a2	GGAGAATCGAGAGGGCGAACGG	GATA1-i2	GTGAGCTTGCCACATCCCCA
NTC-7-a	GACTAGCTCGGTGTCGCGTTAG	NTC-1-i	GCTGCATGGGGCGCGAATCA
NTC-8-a	GGATCTCCTGACAGCTCGTCGC	NTC-2-i	GTGCACCCGGCTAGGACCGG
NTC-9-a	GATCTTTGCCGGTTCGAGATTA	NTC-3-i	GTGTGCAACCTCCGCCGTTG
LYL1-i1	GTCCGCGTAGGTCCCCCCCA	GATA1-i2	GTGAGCTTGCCACATCCCCA
KLF1-i1	GGCGGTCAGTGTGCTGATGG	BTF3-i2	GGATTAGGCGCACACACGCG
NTC-6-i	GGAGGACGATCGTACTCCAG	NTC-12-a	GTAACCGGAAGTACGGACAATT
NTC-1-i	GCTGCATGGGGCGCGAATCA	NTC-7-a	GACTAGCTCGGTGTCGCGTTAG
NTC-2-i	GTGCACCCGGCTAGGACCGG	NTC-8-a	GGATCTCCTGACAGCTCGTCGC
SPI1-a1	GTAGCGCAAGAGATTTATGCAA	GATA1-a1	GAGCCTAGGTCGAGCGAGGTCC
KLF1-a2	GCAAGTCAAATATCAAGGGTTG	LYL1-a1	GAACAGTTCTAACAGTCTGGCC

## Sheet: SuppTable3 - Synergy Buffer
Gene	Gene name
GATA1.i	Average Log2FC
SPI1.a	Average Log2FC
SPI1.a.GATA1.i	Average Log2FC
SPI1.a.GATA1.i.Exp	Average Log2FC sum of single perturbations
Diff	Difference between average Log2FC observed and expected double perturbation
RegMode	Regulatory mode
Gene	GATA1.i	SPI1.a	SPI1.a.GATA1.i	SPI1.a.GATA1.i.Exp	Diff	RegMode
MTRNR2L8	0.952791	0.555861	-2.59651	1.50865	-4.10516	synergy
MALAT1	0.639071	0.296511	-0.42918	0.935582	-1.36476	synergy
RPL41	0.312547	0.505997	-0.366541	0.818544	-1.18509	synergy
ITM2A	0.115891	0.686508	-0.00299727	0.802399	-0.805397	synergy
RHAG	0.590873	0.0232556	-0.0512329	0.614128	-0.665361	synergy
FEZ1	-0.101147	0.676015	-0.0430618	0.574868	-0.61793	synergy
CDKN1C	0.589136	-0.151912	-0.179117	0.437224	-0.616341	synergy
ATF7IP2	0.616572	-0.105779	-0.103633	0.510794	-0.614427	synergy
DLK1	0.62046	-0.230714	-0.206476	0.389745	-0.596221	synergy
AF127936.2	0.0400997	0.507431	-0.0144723	0.547531	-0.562003	synergy
GSTO1	-0.194318	0.580503	-0.106275	0.386184	-0.49246	synergy
GYPB	-0.530458	0.43324	-0.587069	-0.0972182	-0.489851	synergy
GYPC	-0.530496	0.715673	-0.24331	0.185177	-0.428487	synergy
HBG2	-0.362307	-0.342605	-1.05177	-0.704912	-0.346861	synergy
MAP1A	0.652466	-0.378723	-0.0503826	0.273744	-0.324126	synergy
GATA1	-0.882628	0.322003	-0.86046	-0.560626	-0.299834	synergy
SSB	-0.0424094	-0.197872	-0.528756	-0.240281	-0.288475	synergy
TIMP1	0.679605	-0.515596	-0.110673	0.16401	-0.274682	synergy
HBE1	-0.548216	-0.612407	-1.36062	-1.16062	-0.199993	synergy
NPC2	0.346717	0.578439	1.02773	0.925157	0.102574	synergy
RAB31	0.368099	0.0342871	0.533905	0.402386	0.131519	synergy
IDH2	0.214512	0.260884	0.609086	0.475395	0.133691	synergy
PLEKHO1	0.211883	0.230504	0.58507	0.442386	0.142684	synergy
ISYNA1	0.406079	-0.525656	0.0283676	-0.119577	0.147944	synergy
SNAP23	0.242015	0.118469	0.518249	0.360483	0.157765	synergy
RGS19	0.312694	0.153318	0.625542	0.466012	0.15953	synergy
HCK	0.383182	0.43111	0.981065	0.814292	0.166773	synergy
PLAU	0.360693	-0.00877593	0.519223	0.351917	0.167306	synergy
GNB2	-0.0800717	0.456276	0.545236	0.376205	0.169031	synergy
ADGRE5	0.412947	0.0394959	0.634004	0.452443	0.181561	synergy
ITGB2	0.453451	0.567583	1.21379	1.02103	0.192758	synergy
PKN1	0.359769	0.225375	0.784527	0.585144	0.199383	synergy
ALOX5	0.38586	0.0114305	0.5993	0.39729	0.202009	synergy
KRT8	0.399876	0.0037046	0.6056	0.40358	0.20202	synergy
PFN1	0.21809	0.30778	0.731418	0.52587	0.205548	synergy
GLIPR1	0.279775	0.0527106	0.565137	0.332485	0.232652	synergy
FUCA1	0.404962	0.70625	1.34431	1.11121	0.233094	synergy
RNF149	0.109144	0.238024	0.586496	0.347168	0.239328	synergy
MYD88	0.155315	0.106019	0.502093	0.261334	0.240759	synergy
UNC119	0.131594	0.121767	0.509638	0.253361	0.256276	synergy
ID1	0.482012	-0.171129	0.599649	0.310883	0.288766	synergy
EML4	0.517483	-0.0860187	0.721156	0.431464	0.289692	synergy
ARRB2	0.104192	0.330618	0.725452	0.43481	0.290643	synergy
TBXAS1	0.0962836	0.422885	0.849958	0.519169	0.33079	synergy
FKBP1A	0.0239154	0.326749	0.686227	0.350665	0.335562	synergy
MTCH1	0.16644	-0.0538504	0.508913	0.112589	0.396323	synergy
HPGDS	0.00331066	0.720489	1.14158	0.7238	0.417779	synergy
PSMB9	0.210709	0.336957	0.994595	0.547665	0.44693	synergy
LIMD2	0.0693591	0.0536002	0.586001	0.122959	0.463041	synergy
PRCP	0.184665	0.0718035	0.762256	0.256469	0.505787	synergy
CYBB	0.0921193	0.128746	0.73441	0.220865	0.513544	synergy
CST3	0.329365	0.934205	1.78398	1.26357	0.520415	synergy
CKLF	0.376662	-0.033292	0.888403	0.34337	0.545032	synergy
CD74	0.225638	0.11779	1.07496	0.343428	0.731533	synergy
ALDOA	-0.377168	0.0478313	0.662789	-0.329337	0.992126	synergy
LTB	0.0571575	0.113456	1.29558	0.170613	1.12497	synergy
HIST1H4C	-0.615631	-0.473108	0.252883	-1.08874	1.34162	synergy
PRG2	0.00361797	3.57154	0.581017	3.57516	-2.99414	buffer
CD52	1.35064	1.70784	1.24025	3.05849	-1.81824	buffer
ACSM3	-0.0641367	2.02406	0.303538	1.95993	-1.65639	buffer
FYB1	0.303044	2.27621	1.14328	2.57925	-1.43598	buffer
TXNIP	0.753051	1.12411	0.447989	1.87716	-1.42917	buffer
VIM	1.48651	1.50347	1.69033	2.98999	-1.29966	buffer
B2M	1.09919	1.27503	1.10728	2.37422	-1.26693	buffer
AIF1	1.04827	2.28026	2.10083	3.32853	-1.22771	buffer
CCDC173	0.430093	1.1529	0.410808	1.58299	-1.17218	buffer
CD24	0.270766	1.10257	0.227417	1.37334	-1.14592	buffer
SPI1	0.834081	2.62271	2.33011	3.45679	-1.12668	buffer
SOSTDC1	1.49207	0.0662701	0.480305	1.55834	-1.07804	buffer
ARPC3	0.531004	0.922272	0.459362	1.45328	-0.993914	buffer
YPEL3	0.471862	1.31199	0.812575	1.78386	-0.97128	buffer
TMSB4X	1.37669	1.12841	1.54311	2.50511	-0.961993	buffer
IFITM3	0.654773	0.589358	0.284281	1.24413	-0.959849	buffer
TRPM4	0.113143	1.56896	0.731119	1.68211	-0.950987	buffer
ASAH1	0.478126	0.756605	0.306102	1.23473	-0.92863	buffer
SH3BGRL	0.468125	0.930512	0.49217	1.39864	-0.906467	buffer
NCOA4	0.255986	0.825736	0.179852	1.08172	-0.90187	buffer
ARHGDIB	0.710987	1.41239	1.23398	2.12338	-0.8894	buffer
CD53	0.942122	1.10459	1.16775	2.04671	-0.878953	buffer
PYCARD	1.05576	1.07104	1.25111	2.1268	-0.875694	buffer
PDE4DIP	1.04249	-0.0300956	0.153982	1.0124	-0.858415	buffer
HEPH	0.317862	0.709564	0.17416	1.02743	-0.853266	buffer
COMMD3	0.366261	0.847571	0.372351	1.21383	-0.841481	buffer
GPSM3	0.479151	1.26477	0.940233	1.74392	-0.803687	buffer
VAMP8	0.79228	1.23614	1.23374	2.02842	-0.794689	buffer
CD37	0.31896	1.06761	0.601055	1.38657	-0.785512	buffer
CYBA	0.822929	1.07265	1.1154	1.89558	-0.780188	buffer
POLD4	0.675696	0.812554	0.713701	1.48825	-0.774549	buffer
UQCRB	0.283557	0.610946	0.12901	0.894503	-0.765493	buffer
SYP	-0.0230906	0.802004	0.0269243	0.778913	-0.751989	buffer
PTPRC	0.935302	0.807562	0.994582	1.74286	-0.748283	buffer
HSD17B11	0.118255	0.775631	0.151206	0.893886	-0.74268	buffer
RNASET2	0.955547	0.876905	1.09001	1.83245	-0.742438	buffer
TTN	0.0307142	1.22458	0.514074	1.25529	-0.741216	buffer
CTSC	1.83999	-0.0135667	1.08811	1.82643	-0.738319	buffer
RAC2	0.657755	0.907418	0.827126	1.56517	-0.738047	buffer
DDAH2	0.516322	0.729451	0.511404	1.24577	-0.734369	buffer
MYL6	0.329834	1.02585	0.635704	1.35569	-0.719981	buffer
ARPC1B	0.970325	1.07184	1.33302	2.04217	-0.709147	buffer
RCSD1	0.820929	0.78606	0.905107	1.60699	-0.701881	buffer
HBG1	-0.659824	-0.554408	-0.495421	-1.21423	0.71881	buffer
TCP1	-0.504454	-0.650554	-0.413508	-1.15501	0.7415	buffer
TAGLN2	-0.144746	-0.68507	-0.0794346	-0.829816	0.750381	buffer
SLC3A2	-0.49543	-0.615898	-0.352911	-1.11133	0.758417	buffer
HIST1H1E	-0.635435	-0.304228	-0.158205	-0.939663	0.781457	buffer
AC104389.5	-0.474902	-0.620869	-0.291704	-1.09577	0.804066	buffer
EIF5A	-0.410354	-0.738265	-0.343071	-1.14862	0.805548	buffer
GAL	-0.788582	-0.977707	-0.917939	-1.76629	0.848351	buffer
SRM	-0.665716	-0.981535	-0.730036	-1.64725	0.917216	buffer
GP1BB	-0.665601	-0.814238	-0.545186	-1.47984	0.934653	buffer
HBA2	-1.25108	-0.899439	-0.681229	-2.15052	1.46929	buffer
HBZ	-2.3811	-0.641069	-1.14323	-3.02217	1.87894	buffer
HBA1	-1.61644	-1.06076	-0.741251	-2.6772	1.93595	buffer
CALB1	0.804764	-0.0589743	0.0460143	0.74579	-0.699776	additive
ACTR2	0.531424	0.721563	0.556801	1.25299	-0.696186	additive
IGF1	0.829829	-0.0869723	0.0467742	0.742856	-0.696082	additive
PFDN5	0.469172	0.994318	0.771735	1.46349	-0.691755	additive
ARPC2	0.726001	0.680202	0.724566	1.4062	-0.681636	additive
HOXB2	0.484863	0.649461	0.453154	1.13432	-0.681171	additive
TALDO1	0.296054	0.610039	0.238373	0.906093	-0.66772	additive
PPP1R18	0.813906	0.92355	1.075	1.73746	-0.662458	additive
IFITM2	0.904774	1.59774	1.84034	2.50251	-0.662168	additive
CD46	0.314576	0.775036	0.435722	1.08961	-0.65389	additive
DHRS9	0.0263054	1.04906	0.424827	1.07536	-0.650535	additive
NCF2	0.178401	1.2363	0.766046	1.4147	-0.648653	additive
GMFG	0.570317	0.655578	0.58204	1.22589	-0.643854	additive
CCNI	0.169901	0.541411	0.0823992	0.711312	-0.628913	additive
CCDC22	0.0643322	0.675741	0.11211	0.740073	-0.627963	additive
MAPRE3	0.167212	0.50861	0.0538129	0.675822	-0.622009	additive
SAT1	0.35052	0.717792	0.451872	1.06831	-0.61644	additive
CFH	0.720319	0.13654	0.241618	0.85686	-0.615242	additive
DSC2	0.481876	0.61856	0.488417	1.10044	-0.61202	additive
ATP6V1F	-0.00440055	0.906115	0.300431	0.901715	-0.601284	additive
NBPF14	0.235017	0.660348	0.297757	0.895365	-0.597607	additive
SERPINB1	0.357371	0.738714	0.50048	1.09609	-0.595605	additive
GABARAP	0.362399	0.793017	0.563355	1.15542	-0.592062	additive
DNAJC4	0.449237	0.809262	0.678861	1.2585	-0.579638	additive
JAK1	0.332166	0.528408	0.281696	0.860574	-0.578878	additive
ACSS2	0.16825	0.560924	0.152967	0.729174	-0.576207	additive
HPGD	0.782304	0.00827805	0.224807	0.790582	-0.565775	additive
SMIM30	0.604292	0.130667	0.17029	0.734959	-0.564668	additive
ZNF595	0.302666	0.782603	0.520726	1.08527	-0.564542	additive
CFD	0.820597	-0.0325818	0.224292	0.788015	-0.563723	additive
TLN1	0.529286	0.556871	0.52313	1.08616	-0.563027	additive
ORAI3	0.523402	0.625989	0.590084	1.14939	-0.559308	additive
MPP1	0.0379849	0.722728	0.205808	0.760713	-0.554905	additive
FCGRT	0.0825698	0.900372	0.428513	0.982941	-0.554428	additive
SPDYC	0.212926	0.548885	0.20844	0.761811	-0.553371	additive
SNX2	-0.00500405	0.637053	0.0804364	0.632049	-0.551613	additive
ADTRP	0.18503	0.534255	0.169903	0.719285	-0.549382	additive
ABHD2	0.0645216	0.781316	0.296842	0.845838	-0.548995	additive
ZNF33B	0.074202	0.504025	0.03178	0.578227	-0.546447	additive
SOCS1	0.713773	-0.143941	0.0295941	0.569831	-0.540237	additive
GRN	0.449246	1.32146	1.23059	1.7707	-0.540119	additive
ITM2B	0.328532	0.938353	0.73029	1.26688	-0.536594	additive
LAPTM5	0.721789	1.07753	1.26354	1.79932	-0.535784	additive
DNAJC1	0.644419	-0.0382192	0.0723909	0.6062	-0.533809	additive
PNRC1	0.215888	1.05145	0.739887	1.26734	-0.527454	additive
LINC01287	0.415109	0.572639	0.46103	0.987747	-0.526717	additive
PLD3	1.4129	-0.175614	0.711768	1.23729	-0.525522	additive
TMEM219	0.269556	0.651736	0.40153	0.921292	-0.519762	additive
WAS	0.561969	1.02599	1.07221	1.58796	-0.515751	additive
MSRB1	0.598025	0.427582	0.515302	1.02561	-0.510305	additive
CEBPD	0.551329	0.27816	0.321166	0.829489	-0.508323	additive
PSENEN	0.318838	0.727224	0.546338	1.04606	-0.499724	additive
TUBA1A	0.503586	0.613503	0.621836	1.11709	-0.495253	additive
PRR13	0.462223	0.693871	0.660856	1.15609	-0.495237	additive
PLP2	0.754758	0.524973	0.785335	1.27973	-0.494397	additive
CTSS	0.39339	0.567205	0.467804	0.960596	-0.492792	additive
RABGAP1L	0.172338	0.547523	0.227942	0.719861	-0.491918	additive
CD68	0.314803	1.08359	0.912067	1.39839	-0.486327	additive
SNCG	1.47996	-0.103196	0.892098	1.37676	-0.484663	additive
RNASEK	0.330455	0.681467	0.528095	1.01192	-0.483827	additive
MMP24OS	0.250201	0.679234	0.449034	0.929435	-0.480401	additive
SPN	0.190018	0.513096	0.22511	0.703114	-0.478004	additive
LINC00891	0.501852	0.0298526	0.0544649	0.531705	-0.47724	additive
AIP	0.1542	0.620414	0.301542	0.774614	-0.473072	additive
MKRN1	0.314875	0.556899	0.403327	0.871774	-0.468447	additive
FTL	0.17819	0.654927	0.36802	0.833117	-0.465097	additive
TPP1	0.519723	0.517897	0.572932	1.03762	-0.464688	additive
SH3BGRL3	0.909213	0.540952	0.999115	1.45016	-0.45105	additive
STK4	0.195212	0.530048	0.281685	0.72526	-0.443576	additive
ATP6V0B	0.13495	0.862234	0.571768	0.997185	-0.425417	additive
TXNDC12	0.233107	0.672416	0.485361	0.905523	-0.420162	additive
LYZ	0.625734	0.27781	0.484296	0.903544	-0.419248	additive
ANXA1	0.538303	-0.0212845	0.102888	0.517018	-0.414131	additive
SAMSN1	0.54569	0.0321543	0.168231	0.577844	-0.409613	additive
SOCS2	0.603623	-0.151081	0.0454384	0.452542	-0.407104	additive
VSIG4	0.0264965	0.720055	0.341651	0.746551	-0.404901	additive
LCP1	0.83584	0.537855	0.971191	1.37369	-0.402504	additive
CRYM	-0.0519201	0.587172	0.135952	0.535252	-0.3993	additive
S100A4	1.39204	0.21368	1.21714	1.60572	-0.388587	additive
TNNT1	0.665389	0.658256	0.935938	1.32365	-0.387707	additive
RASSF5	0.326835	0.674604	0.614954	1.00144	-0.386484	additive
IQGAP1	0.37151	0.57071	0.559594	0.94222	-0.382626	additive
LPCAT2	0.131692	0.673158	0.434626	0.80485	-0.370224	additive
LINC02805	0.00626942	0.507165	0.148004	0.513434	-0.365431	additive
CD33	0.239138	0.808272	0.684962	1.04741	-0.362447	additive
CORO1B	0.408372	0.847947	0.897432	1.25632	-0.358887	additive
ARL6IP5	0.516385	0.368976	0.527769	0.885361	-0.357593	additive
WBP2	0.217553	0.582836	0.442933	0.800389	-0.357456	additive
ARPC5	0.539846	0.622709	0.810933	1.16255	-0.351622	additive
MBOAT7	0.308123	0.685543	0.646177	0.993666	-0.347489	additive
IFNGR1	0.325547	0.615953	0.594296	0.9415	-0.347204	additive
HDGFL3	-0.0467457	0.632213	0.249534	0.585467	-0.335934	additive
AHNAK	0.875864	-0.0500043	0.49178	0.82586	-0.33408	additive
RHOG	0.390559	0.728304	0.78887	1.11886	-0.329994	additive
CD84	0.348141	0.539899	0.559234	0.88804	-0.328806	additive
SUPT4H1	0.070786	0.520234	0.263065	0.59102	-0.327955	additive
GSN	0.871746	1.31249	1.86094	2.18423	-0.323292	additive
S100A1	0.538624	-0.107226	0.110882	0.431398	-0.320516	additive
PTGS1	0.0984289	0.701935	0.485822	0.800364	-0.314541	additive
RNPEP	0.361158	0.650632	0.706719	1.01179	-0.305071	additive
KRT9	-0.000302403	0.647549	0.343329	0.647246	-0.303917	additive
HNMT	0.391042	0.520843	0.612384	0.911886	-0.299501	additive
PRKAB1	-0.110717	0.552005	0.141934	0.441288	-0.299354	additive
TMEM273	0.397661	0.957906	1.05626	1.35557	-0.299311	additive
PSMB10	0.481334	0.49467	0.679576	0.976003	-0.296427	additive
UFC1	0.141378	0.510037	0.358868	0.651416	-0.292547	additive
CELF2	0.546458	0.185551	0.439509	0.732009	-0.2925	additive
PDLIM4	0.124909	0.593046	0.425578	0.717954	-0.292377	additive
GNAI2	0.610608	0.742964	1.06163	1.35357	-0.291938	additive
THEMIS2	0.0881861	0.605905	0.402659	0.694091	-0.291432	additive
EVI2B	0.401485	0.428591	0.538936	0.830076	-0.291139	additive
PROCR	0.191578	0.519276	0.429622	0.710855	-0.281233	additive
MYADM	0.456622	0.351535	0.528747	0.808158	-0.27941	additive
ATP6V0D1	0.257907	0.526985	0.505796	0.784892	-0.279096	additive
CCNH	-0.126813	0.506205	0.101125	0.379392	-0.278267	additive
NBPF1	0.219178	0.560615	0.503624	0.779792	-0.276168	additive
DOCK8	0.256864	0.508107	0.489142	0.764971	-0.275829	additive
UBXN1	-0.0472676	0.69095	0.368424	0.643683	-0.275259	additive
PTPN6	0.218751	0.772374	0.723352	0.991125	-0.267773	additive
TNFSF9	0.468339	0.645791	0.847596	1.11413	-0.266535	additive
MYO1F	0.335106	0.590695	0.660254	0.925801	-0.265547	additive
CITED2	-0.0935387	0.634922	0.275945	0.541384	-0.265439	additive
GLUL	0.612712	0.0904638	0.441894	0.703176	-0.261281	additive
MAPKAPK2	0.0835732	0.628043	0.464767	0.711616	-0.246849	additive
DEF6	0.303077	0.569942	0.626413	0.873019	-0.246606	additive
PSAP	0.394862	0.442723	0.600183	0.837585	-0.237402	additive
MACF1	0.487602	0.324851	0.575184	0.812453	-0.237269	additive
CORO1A	1.05241	1.38475	2.20021	2.43715	-0.236941	additive
SRGN	0.590448	0.0479326	0.406428	0.63838	-0.231952	additive
FERMT3	0.012742	0.676235	0.458394	0.688977	-0.230583	additive
CFL1	0.427023	0.385337	0.582759	0.81236	-0.2296	additive
IL18	0.219761	0.549938	0.540977	0.769699	-0.228722	additive
GNG10	-0.0491563	0.62845	0.35951	0.579294	-0.219784	additive
HCLS1	0.225066	0.706304	0.717798	0.93137	-0.213572	additive
NQO1	0.712889	-0.255515	0.246332	0.457374	-0.211042	additive
NEU1	0.206848	0.617168	0.616023	0.824016	-0.207993	additive
SNHG32	0.0300967	0.541872	0.366671	0.571969	-0.205298	additive
DAZAP2	0.242301	0.557748	0.595457	0.800049	-0.204591	additive
LAMTOR2	0.319985	0.430676	0.546496	0.75066	-0.204165	additive
ARHGAP9	0.244615	0.647236	0.687888	0.891852	-0.203964	additive
LPXN	0.025635	0.696292	0.520096	0.721927	-0.201831	additive
TNFAIP2	0.605702	0.129429	0.537018	0.735131	-0.198112	additive
PKM	0.999034	0.165613	0.968071	1.16465	-0.196576	additive
LGALS1	1.25999	-0.424113	0.642852	0.835872	-0.19302	additive
ACTG1	0.476585	0.560723	0.855635	1.03731	-0.181673	additive
DBNDD2	0.0622278	0.675237	0.55976	0.737465	-0.177705	additive
ADGRB3	0.307783	0.390967	0.52634	0.69875	-0.172409	additive
S100A11	0.948515	0.118217	0.898964	1.06673	-0.167767	additive
COMT	0.4479	0.277295	0.559995	0.725195	-0.1652	additive
UCP2	0.291669	0.564087	0.691691	0.855756	-0.164065	additive
COTL1	0.373861	0.9557	1.17053	1.32956	-0.159034	additive
SIGLEC10	0.101443	0.64613	0.592612	0.747574	-0.154961	additive
BTG2	0.133826	0.517594	0.503151	0.65142	-0.148269	additive
ATP6AP1	0.198012	0.458585	0.508554	0.656598	-0.148044	additive
TAPBP	0.392844	0.560247	0.807521	0.953091	-0.14557	additive
ANXA5	0.0756004	0.76348	0.695808	0.83908	-0.143272	additive
CAP1	0.363131	0.347459	0.569565	0.71059	-0.141025	additive
TYROBP	1.44764	0.625422	1.93364	2.07306	-0.139418	additive
PIK3CG	0.575081	0.382942	0.823574	0.958024	-0.13445	additive
LST1	0.759096	1.59968	2.22536	2.35878	-0.13342	additive
ZNF385A	0.179126	0.570836	0.619857	0.749962	-0.130105	additive
NCKAP1L	0.561542	0.448947	0.894678	1.01049	-0.115811	additive
MYL4	-0.769394	0.796691	-0.0704866	0.0272967	-0.0977832	additive
UROD	-0.503458	4.42691275042151e-05	-0.597783	-0.503413	-0.0943695	additive
LGALS9	0.27791	0.480769	0.664468	0.758679	-0.094211	additive
GSTM4	0.191755	0.407189	0.509846	0.598943	-0.0890971	additive
ACAA1	0.370393	0.592624	0.878862	0.963017	-0.0841558	additive
PTAFR	0.0704629	0.546434	0.540278	0.616897	-0.0766191	additive
VSIR	0.912746	0.391366	1.23499	1.30411	-0.0691225	additive
PIM1	0.611962	-0.0415345	0.503306	0.570428	-0.0671219	additive
SLC12A9	0.130142	0.433527	0.50258	0.563668	-0.0610882	additive
PTPN7	0.115072	0.458213	0.514415	0.573285	-0.0588704	additive
TMSB10	1.40902	0.554837	1.9149	1.96385	-0.0489495	additive
PLEK	0.559908	0.0710509	0.58234	0.630959	-0.0486194	additive
S100A13	0.717859	-0.334754	0.34443	0.383105	-0.0386743	additive
OS9	0.200771	0.444258	0.618098	0.64503	-0.0269317	additive
TWF2	0.247684	0.381025	0.603325	0.628709	-0.0253838	additive
CTSZ	0.283182	0.59007	0.85327	0.873253	-0.0199828	additive
ID3	1.17442	-0.0166664	1.13998	1.15776	-0.0177733	additive
CNN2	0.290698	0.401244	0.675881	0.691942	-0.0160608	additive
TCIRG1	0.168297	0.363766	0.524316	0.532063	-0.00774703	additive
ILK	0.188968	0.37947	0.585665	0.568438	0.017227	additive
CCL2	0.779399	0.0552192	0.855513	0.834618	0.0208949	additive
GUSB	0.297299	0.226462	0.548383	0.523761	0.024622	additive
CNPY3	0.0856871	0.442268	0.553778	0.527955	0.0258235	additive
QPRT	0.701502	-0.236763	0.491648	0.46474	0.0269089	additive
EFHD2	0.250144	0.373998	0.652856	0.624142	0.0287144	additive
TOMM5	-0.272734	-0.452098	-0.6952	-0.724832	0.0296323	additive
SLC29A1	0.145639	0.340444	0.518555	0.486083	0.0324724	additive
ALAS2	-0.698329	0.103899	-0.559082	-0.59443	0.0353482	additive
CAPG	0.546746	0.0259473	0.608731	0.572693	0.036038	additive
SH3BP1	0.170972	0.318239	0.535116	0.48921	0.0459055	additive
PAK1	0.0143132	0.492287	0.555918	0.506601	0.0493177	additive
PAICS	-0.200571	-0.385634	-0.53621	-0.586205	0.0499951	additive
RAB32	-0.00178061	0.594039	0.653417	0.592258	0.0611592	additive
VASP	0.416122	0.162479	0.63988	0.578601	0.0612789	additive
SSBP1	-0.236636	-0.521662	-0.68803	-0.758298	0.0702686	additive
ACTB	0.52222	0.624283	1.21853	1.1465	0.0720295	additive
RFESD	-0.595135	-0.141696	-0.654426	-0.736831	0.0824052	additive
CCT2	-0.192946	-0.542386	-0.648465	-0.735332	0.0868666	additive
BHLHE40	0.956568	0.151889	1.19766	1.10846	0.0891988	additive
HBQ1	-0.400927	-0.223629	-0.523765	-0.624556	0.100791	additive
HMGB1	-0.216626	-0.43907	-0.533703	-0.655696	0.121993	additive
EEF1E1	-0.308619	-0.421259	-0.584193	-0.729878	0.145684	additive
KLF1	-0.898146	-0.0247075	-0.761866	-0.922853	0.160987	additive
LAPTM4B	0.0904007	-0.589794	-0.325818	-0.499394	0.173576	additive
FAM83A	-0.388919	-0.391241	-0.604703	-0.78016	0.175456	additive
RSL1D1	-0.24591	-0.505403	-0.572596	-0.751314	0.178718	additive
SELENOW	0.0267015	-0.526865	-0.31973	-0.500163	0.180433	additive
NPM1	-0.31636	-0.398436	-0.505506	-0.714796	0.209289	additive
PITX1	0.269429	-0.59346	-0.113225	-0.324032	0.210807	additive
LY6E	0.0642916	-0.742608	-0.46555	-0.678316	0.212766	additive
HSP90AB1	-0.246166	-0.560783	-0.593642	-0.806949	0.213306	additive
NCL	-0.287905	-0.452083	-0.517846	-0.739989	0.222142	additive
SNRPD1	-0.255279	-0.541139	-0.534312	-0.796418	0.262107	additive
PDCD5	-0.173841	-0.63533	-0.545308	-0.809171	0.263864	additive
CYCS	-0.304459	-0.490408	-0.52944	-0.794867	0.265427	additive
SLC25A37	-0.605823	-0.329828	-0.666365	-0.935651	0.269285	additive
HSPD1	-0.379378	-0.55312	-0.647714	-0.932498	0.284784	additive
SEPTIN5	-0.14423	-0.663672	-0.515776	-0.807902	0.292126	additive
MRTO4	-0.260903	-0.51643	-0.479823	-0.777333	0.29751	additive
AK2	-0.178616	-0.504358	-0.383366	-0.682973	0.299607	additive
ENO1	0.0954612	-0.512058	-0.10439	-0.416597	0.312207	additive
HSP90AA1	-0.324769	-0.703799	-0.713798	-1.02857	0.31477	additive
ANP32B	-0.51643	-0.290352	-0.490253	-0.806782	0.316529	additive
LYAR	-0.43468	-0.409437	-0.522523	-0.844117	0.321594	additive
PRDX4	-0.245249	-0.55142	-0.469813	-0.796669	0.326855	additive
POLR2F	-0.234545	-0.509283	-0.415545	-0.743828	0.328284	additive
MRPS17	-0.221114	-0.513759	-0.402968	-0.734873	0.331905	additive
CHCHD10	-0.140241	-0.500615	-0.304673	-0.640857	0.336184	additive
RPS17	-0.289073	-0.550902	-0.479029	-0.839976	0.360946	additive
PYCR1	-0.406667	-0.529486	-0.566938	-0.936153	0.369216	additive
NR2F2	-0.201948	-0.507461	-0.33419	-0.709409	0.37522	additive
PSMG1	-0.370632	-0.534824	-0.526723	-0.905456	0.378733	additive
GAPDH	0.011854	-0.594816	-0.193484	-0.582962	0.389478	additive
SNRPD2	-0.199753	-0.561517	-0.368477	-0.76127	0.392793	additive
MAD2L2	-0.208628	-0.503527	-0.316345	-0.712154	0.395809	additive
DKC1	-0.145572	-0.529458	-0.273143	-0.675031	0.401888	additive
HEMGN	-0.595949	-0.344928	-0.538244	-0.940877	0.402633	additive
APRT	-0.0981716	-0.595271	-0.287748	-0.693443	0.405695	additive
HSPE1	-0.327853	-0.72763	-0.649786	-1.05548	0.405697	additive
HNRNPDL	-0.192848	-0.59281	-0.365089	-0.785658	0.420569	additive
ODC1	-0.484148	-0.727502	-0.790563	-1.21165	0.421087	additive
MIF	-0.0250907	-0.861513	-0.461479	-0.886604	0.425125	additive
C1QBP	-0.333583	-0.559283	-0.457208	-0.892866	0.435657	additive
PPA1	-0.321127	-0.565338	-0.446551	-0.886465	0.439914	additive
CDC42EP1	-0.511444	-0.503927	-0.57405	-1.01537	0.44132	additive
SNRPE	-0.310239	-0.570565	-0.438492	-0.880804	0.442312	additive
BLVRB	-1.02895	-0.0761099	-0.658309	-1.10506	0.446746	additive
GHITM	-0.146988	-0.521109	-0.209965	-0.668098	0.458133	additive
NOP16	-0.250027	-0.597554	-0.386884	-0.84758	0.460696	additive
NOC2L	-0.145275	-0.546955	-0.230759	-0.692231	0.461472	additive
NMU	-0.428273	-0.964509	-0.925884	-1.39278	0.466898	additive
RANBP1	-0.410718	-0.664766	-0.603893	-1.07548	0.471592	additive
MYC	-0.324275	-0.601228	-0.453007	-0.925504	0.472497	additive
NME1	-0.365143	-0.837219	-0.729598	-1.20236	0.472765	additive
PKLR	-0.516385	-0.463876	-0.50745	-0.980262	0.472812	additive
UQCC2	-0.207562	-0.557776	-0.290599	-0.765338	0.474739	additive
RUVBL2	-0.231161	-0.516621	-0.270596	-0.747781	0.477185	additive
CENPX	-0.472899	-0.629628	-0.622243	-1.10253	0.480284	additive
HMBS	-0.742121	-0.61657	-0.870836	-1.35869	0.487855	additive
EIF4G1	-0.0452624	-0.531422	-0.0843683	-0.576685	0.492317	additive
MDK	0.033111	-1.02263	-0.494591	-0.989514	0.494924	additive
HSP90B1	-0.329943	-0.731709	-0.560758	-1.06165	0.500894	additive
EIF3B	-0.120544	-0.595283	-0.21364	-0.715826	0.502187	additive
NME2	-0.284867	-0.584719	-0.358619	-0.869587	0.510968	additive
RAN	-0.391234	-0.662542	-0.523343	-1.05378	0.530432	additive
TRAP1	-0.425112	-0.566562	-0.457511	-0.991673	0.534162	additive
GCSH	-0.315262	-0.759033	-0.537349	-1.07429	0.536946	additive
MRPL12	-0.267864	-0.639144	-0.368713	-0.907008	0.538295	additive
PPIF	-0.426747	-0.552403	-0.431027	-0.97915	0.548123	additive
PRELID1	-0.435631	-0.60074	-0.47459	-1.03637	0.561781	additive
SLC38A5	-0.483577	-0.534653	-0.45257	-1.01823	0.56566	additive
RPP21	-0.325368	-0.648378	-0.404157	-0.973746	0.56959	additive
PA2G4	-0.448037	-0.593034	-0.465648	-1.04107	0.575423	additive
RAC3	-0.462351	-0.699967	-0.582222	-1.16232	0.580096	additive
ALYREF	-0.345994	-0.502051	-0.263956	-0.848045	0.584089	additive
C20orf27	-0.306332	-0.600703	-0.320873	-0.907036	0.586163	additive
GDF15	-0.388835	-0.686167	-0.478781	-1.075	0.596221	additive
POLD2	-0.282889	-0.648545	-0.334405	-0.931434	0.597029	additive
SDF2L1	-0.631442	-0.676003	-0.709485	-1.30744	0.59796	additive
GYPA	-0.673579	-0.379688	-0.453294	-1.05327	0.599973	additive
BOP1	-0.348962	-0.587795	-0.325333	-0.936758	0.611425	additive
TOMM40	-0.430719	-0.669822	-0.486157	-1.10054	0.614384	additive
PPP1R14B	-0.261329	-0.694863	-0.333025	-0.956192	0.623167	additive
HSPA9	-0.343219	-0.583976	-0.30351	-0.927195	0.623685	additive
NT5DC2	-0.462711	-0.606429	-0.440481	-1.06914	0.62866	additive
CDC45	-0.531672	-0.464341	-0.365492	-0.996013	0.630521	additive
MRPL4	-0.390373	-0.60534	-0.358659	-0.995713	0.637053	additive
UBE2S	-0.554357	-0.478752	-0.395603	-1.03311	0.637506	additive
DDIT4	-0.530039	-0.985548	-0.874831	-1.51559	0.640755	additive
FKBP4	-0.437352	-0.545817	-0.334741	-0.983169	0.648427	additive
KCNH2	-0.496022	-0.748724	-0.582744	-1.24475	0.662002	additive
EBNA1BP2	-0.333859	-0.787305	-0.438489	-1.12116	0.682675	additive
TYMS	-0.362927	-0.617831	-0.294974	-0.980758	0.685783	additive

## Sheet: SuppTable4 - IL2 Jurkat Prim
gRNA_Id	gRNA_sequence	Used_for_Validation_Expt_A	Used_for_Validation_Expt_B
E1_a_1	GAGAAGGCCAAACCTATGTCAG
E1_a_2	GTGCTAGCCCCAGTGAGAGGTT
E1_i_1	GGCATCCTGCTGACATAGGTT
E1_i_2	GGCTAGCCCCAGTGAGAGGTT
E2_a_1	GGGTTCTCAGGCTACAGGGTGC
E2_a_2	GCTGCATTTAGGTGGAACTAAA
E2_i_1	GAACTCATTTCAGTAGAGTAC	x
E2_i_2	GTGCTGCTTATGAGTCAGAAG
E3_a_1	GTTGGGTGTCGGTGGCTGCGGC
E3_a_2	GGCTGCAGAAGGAGCCAGAACC
E3_i_1	GAGTGCCGCCCGGCCTCGGTT
E3_i_2	GGCGGCGGGGCTAAAGGGTGT
E4_a_1	GGTGACTTAGCCTCTTAGACTC
E4_a_2	GAGAAAGCGAAAGTATGTCACA
E4_i_1	GTAGCCTCTTAGACTCAAGAG	x	x
E4_i_2	GAGCAGGGGGTATGACACACG
E5_a_1	GACAGTGCAGCTTTAATCCACA
E5_a_2	GCAATTGTCTGCATTGGCAGCC
E5_i_1	GCATCGCCTAACTTTAGATAT
E5_i_2	GCAGTGTTTCTTAGGCTAACA
E6_a_1	GGTCATCTCACTGACTTATCAT
E6_a_2	GGATTCTAATCACACCTTCTAA
E6_i_1	GTGGGCTCTGACTCACTTAGA	x	x
E6_i_2	GAGTCAGAGCCCAGAATTATC
E7_a_1	GAAGCTTCCTGAACAAAGTGCT	x
E7_a_2	GTCCAAGGAAGGCACTTTGTGC
E7_i_1	GCCGTGAATCTCGATTCTAGA
E7_i_2	GCACTTTGTGCTCGGATGCTC
E8_a_1	GGTAGCTCAAGAAATACTCACT
E8_a_2	GCAGGGAGAAGTGAGTGAGTCA
E8_i_1	GCAGTAGCACCATCGTGACCA
E8_i_2	GCGCCCTGCTGTTCTGCAATC
E9_a_1	GCAGTCCCTCAGTCTCGCAAGG
E9_a_2	GCAAATAGTTCTCAAAACATCT
E9_i_1	GTATCAGTTGCGATAAGCACC
E9_i_2	GTTCCATGGTGCGAATAAAAT	x
E10_a_1	GCAGACAGCACATTGTCTTAAC
E10_a_2	GCTGAGCTCCAGGCAGACACTG
E10_i_1	GGACAGCACATTGTCTTAACC
E10_i_2	GGACAAAGGCGGGCCACACGC
NTC_a_1	GGGGGTTCGAACTACAATATCT	x
NTC_a_2	GGGCACCGGCGAGAGCTACAAT
NTC_i_1	GAGGGCACGAACCTATCTTT	x
NTC_i_2	GTGTCGACAGGCTCCTCGTG
TSS_a_1	GCATACAGAAGGCGTTAATTGC
TSS_a_2	GGTGTGGGCTAATGTAACAAAG
TSS_i_1	GGTACATTGTGGCAGGAGTTG
TSS_i_2	GGAGTTGCATCCTGTACATTG

## Sheet: SuppTable5 - IFNG Jurkat Prim
gRNA_Id	gRNA_sequence
E1_a_1	GTATGAACAGGCTTCCGAATGG
E1_a_2	GACAGGAAGCACCTGTGAATGT
E1_i_1	GACAACGAACTAGCACAACGA
E1_i_2	GCTGCAAAACGTGAGCCCAAC
E2_a_1	GCCCAAGCATCTTGGTCACTAG
E2_a_2	GACAATATAGACTTGAGTCATA
E2_i_1	GCAAGCATCTTGGTCACTAGT
E2_i_2	GATGCCCTAGTCATTAGCATC
E3_a_1	GACAGCCTCTCATTCAAAGTAA
E3_a_2	GCTCAGCCACCAAGGAACTGTG
E3_i_1	GGATGAATCACATGGCTGGCT
E3_i_2	GATTGTCCCTTGCTCATATGA
E4_a_1	GTACATCTACTGTGCCTTCCTG
E4_a_2	GAAAAGATAGTTCCAAACATGT
E4_i_1	GCTCGTATAATAATACCCTAC
E4_i_2	GTAGAAACCTGTACCATTGGG
E5_a_1	GAAGTCAAAATAGCGTGGGGGC
E5_a_2	GACTACCTACTCAGTTAAGACT
E5_i_1	GTCATGCTTCTTCCGTAGGTT
E5_i_2	GTCCGGAAGTCAAAATAGCGT
E6_a_1	GAAATATTTCTTGTCACCCCAG
E6_a_2	GCTCACAAGTGGAAGCTGAACG
E6_i_1	GGAAATATTTCTTGTCACCCC
E6_i_2	GCTAACAACATTCTGTTCTAT
E7_a_1	GTTTGCAGAGGCAGAAGCGTCC
E7_a_2	GTCGGCAAAGAGCAGTAACTTG
E7_i_1	GTGATTACCTCAGAAGAGCGA
E7_i_2	GTACTGCTCTTTGCCGAGAGA
E8_a_1	GCTGTTCATGCTCCCGCCTCTA
E8_a_2	GTTGTCCTATGGTTTCAACTAT
E8_i_1	GGCAATTGCCTAACTCTAACC
E8_i_2	GTTCTGGTTTCACACATCACA
E9_a_1	GCACCTCAGTGCTACAGACTGA
E9_a_2	GAACCTCACGCAACCTTGCAAG
E9_i_1	GACCTCACGCAACCTTGCAAG
E9_i_2	GTCAACCATTGTAGGGAGCTG
E10_a_1	GGTTCTGAGCTAGTTTCTCGGT
E10_a_2	GATTGCACCACGTTGTTAGGCT
E10_i_1	GACCAGCCCCGATGTGTTAGG
E10_i_2	GGTTGGTCTGCGGCGTCGCAA
E11_a_1	GAACCGGCCCCGCTTCCGCCAA
E11_a_2	GAGCCGCTGGAGTTGTACCCAA
E11_i_1	GGCTTCCGCCAATTGGGTCCG
E11_i_2	GTTGGGTACAACTCCAGCGGC
NTC_a_1	GTAACCGGAAGTACGGACAATT
NTC_i_1	GCATGCTCCACCCTAGACTA
TSS_a_1	GTATACCTAATTGAAGTCTCCT
TSS_a_2	GGTCTCATCGTCAAAGGACCCA
TSS_i_1	GATCAAGCTGATCAGGTCCAA
TSS_i_2	GGAAAGATCAGTTAAGTCCTT

## Sheet: SuppTable6 - IL2 Jurkat Val
gRNA_Id	gRNA_sequence	Used_for_Validation_Expt_A	Used_for_Validation_Expt_B
E1_a_1_val	GCATGTCTGAAATGAAAGCCCA
E1_a_2_val	GAATGCAGATTGAGGGCAACAA
E1_a_3_val	GCTGGGCACAGCCACAAGAGGT
E1_a_4_val	GCAGTGAGAGGTTAGGAGTGAA
E1_a_5_val	GATGTCAGCAGGATGCCTGTAG
E1_a_6_val	GAATGAGATTGTTTCACCCATG
E1_a_7_val	GGAAACAATCTCATTCACAAAA
E1_a_8_val	GAAGGCCAAGATATGCATGTAT
E2_a_1_val	GGGTGGCATTATAGCTGCACCA
E2_a_2_val	GCACAAAGTCAAGGAGTCCCAT
E2_a_3_val	GCAAATGGGACTCCTTGACTTT
E2_a_4_val	GAACCTGGCTTCACTTCAGAAG
E2_a_5_val	GAACTTCCTGTACTCTACTGAA
E2_a_6_val	GAATGCTGCTTATGAGTCAGAA
E2_a_7_val	GTGCTTATGAGTCAGAAGAGGG
E2_a_8_val	GATTACTATTGGACTCAAACAG
E2_i_1_val	GTCAACATTAAAGAAACAGAA
E2_i_2_val	GGTGGCATTATAGCTGCACCA
E2_i_3_val	GAATTAGATGGAGAAATGTGT
E2_i_4_val	GGAGAAATGTGTTGGCAGAAA
E2_i_5_val	GTCAACTTCTGAAGTGAAGCC
E2_i_6_val	GGCTGCTTATGAGTCAGAAGA
E2_i_7_val	GTTAAACTATCTGCATTTAGG	x	x
E2_i_8_val	GTTCCTATCAAAGCAAAACAT
E4_a_1_val	GTTTCTCTGGCTATTTCCATTA
E4_a_2_val	GCTTCTGGGACCCTGTAGAAAA
E4_a_3_val	GATGGTGCCTACTGTGCATTAA
E4_a_4_val	GAAGCCAGCTGATGTGTCAGAC
E4_a_5_val	GTAGTGACTTTACTGCCACAAC
E4_a_6_val	GTAGGTAGGCAGCTTCAGGGAT
E4_a_7_val	GCATCCCTGAAGCTGCCTACCT
E4_a_8_val	GAAAGAAGAAACTTATGGGAAG
E4_i_1_val	GCATTAACAGAGATAAACTAG
E4_i_2_val	GTGCATTAACAGAGATAAACT
E4_i_3_val	GGTAGGCACCATTATAGAAGT	x	x
E4_i_4_val	GTTTCTTTCTTGAAATACGTG
E4_i_5_val	GGCATAGTAAAAGGAGAAGCA
E4_i_6_val	GGGGCCACTCTTGAGTCTAAG
E4_i_7_val	GGTGGCCCAAGTCCTTTCAAA
E4_i_8_val	GCAGTGAGCAATCTCTTAGGT
E5_a_1_val	GTCTTAGAAATCCTAAGGCTTG
E5_a_2_val	GCTCAGCATTTGTAGCTCCTGT
E5_a_3_val	GTGCTGAGCTTTGCTCATGTTT
E5_a_4_val	GTCATCGCCTAACTTTAGATAT
E5_a_5_val	GTAGCCTAAGAAACACTGCACT
E5_a_6_val	GGCAGTGTTTCTTAGGCTAACA
E5_a_7_val	GATACCTTACTACTTAAATGTG
E5_a_8_val	GAGTCTTCTGACAGTAACGGTA
E5_i_1_val	GTAGAAATCCTAAGGCTTGGG
E5_i_2_val	GTGGAGCAGCTGAATTCACAC
E5_i_3_val	GTTGGAAAACATCAAGTGTGC
E5_i_4_val	GTTTCTCCCATATCTAAAGTT
E5_i_5_val	GAGTGCAGCTTTAATCCACAG
E5_i_6_val	GTAACATGGAAATATCACACT
E5_i_7_val	GTACTTAAATGTGATGAGAAG
E5_i_8_val	GAGTCACACAGCAGTTACTAG
E6_a_1_val	GGTTCTCTCTCCCTTCAAATGA
E6_a_2_val	GATAACAGACTGAGCTAATGCT
E6_a_3_val	GTCTAGGTCTGACTTGGAGCTC
E6_a_4_val	GAAATCAGTATCTCCGGGGGTG
E6_a_5_val	GTAGAAGGTGTGATTAGAATCA
E6_a_6_val	GGACTCACTTAGAAGGTGTGAT
E6_a_7_val	GCTCTACCATAATCAGAAAGAC
E6_a_8_val	GAATATTAGGGATTTAAAACTG
E6_i_1_val	GTTCTCTCTCCCTTCAAATGA
E6_i_2_val	GGCTAATGCTCTGAATCACCT
E6_i_3_val	GCTAGAAAATCAGTATCTCCG
E6_i_4_val	GTCATCTCACTGACTTATCAT	x	x
E6_i_5_val	GAGGCAAAATGAGGTAATTTG
E6_i_6_val	GTCTACCATAATCAGAAAGAC
E6_i_7_val	GTGTCTTTCTGATTATGGTAG
E6_i_8_val	GTATTAGGGATTTAAAACTGA
E7_a_1_val	GGGTCTGCAAGCTCTCATGGAA
E7_a_2_val	GTCACTACTGAAACGATCCCTC
E7_a_3_val	GCTGTAATAACTAGAAGCTAAT
E7_a_4_val	GCCTTGGAGCTCATCATAGAAC
E7_a_5_val	GGCTAACTACTGAGCAAAGCCC
E7_a_6_val	GCGGAAATGACATGCTTGAAGT	x
E7_a_7_val	GCTTCCTACCATCTGTTTAAGC
E7_a_8_val	GTGTTGAGTTCTCCCTTAACAT
E8_a_1_val	GACAGTAAAGGTACCAGAGAAA
E8_a_2_val	GAGCAGCTAGGTCTAGTGCTAG
E8_a_3_val	GGTTATGGGTCACTGCTTTAGA
E8_a_4_val	GTTCAACAAACAAAATAAGATG
E8_a_5_val	GTGAGTATTTCTTGAGCTACCA
E8_a_6_val	GTGCTCCGTCACTACACTCCCA
E8_a_7_val	GGCACCACCTGCTACCACCTAC
E8_a_8_val	GGCCTGTGAAATAACGTGGACT
E9_i_1_val	GACCATATGTAATAGAATACG
E9_i_2_val	GAGAGTTAATGAACCATTGCA
E9_i_3_val	GGACTCTTCCTTGCGAGACTG
E9_i_4_val	GTGCTTATCGCAACTGATAGC
E9_i_5_val	GCTGTGGCCATAAAAAGAGTA
E9_i_6_val	GGTAAGCTCAGTAAATGGGCA
E9_i_7_val	GGGGAAGCAGTTTCAATTCCA	x	x
E9_i_8_val	GAGAAACGGGATGAAGCAGAT
NTC_a_1_val	GACTAGCTCGGTGTCGCGTTAG
NTC_a_2_val	GGATCTCCTGACAGCTCGTCGC
NTC_a_3_val	GATCTTTGCCGGTTCGAGATTA	x
NTC_a_4_val	GACCCTGCACCACCTCACTGCC
NTC_a_5_val	GGGGGTTCGAACTACAATATCT
NTC_a_6_val	GTAACCGGAAGTACGGACAATT
NTC_a_7_val	GCGCGATAGACATGTCGCATTC
NTC_a_8_val	GTCACTGGTAGACGACAAACGC
NTC_i_1_val	GGCGGACATAATCGTGCACTT		x
NTC_i_2_val	GGCCTGCCGTCCTCTACGAAT
NTC_i_3_val	GGGGACCGGGTCGCGTCGTTG
NTC_i_4_val	GGCCTCGGCGAGCCCTGTTAA	x	x
NTC_i_5_val	GGTGTCGACAGGCTCCTCGTG
NTC_i_6_val	GGCATGCTCCACCCTAGACTA
NTC_i_7_val	GGGAGCCACCGCACAGTCGTT
NTC_i_8_val	GGACGAACACAATGGCGGATT
TSS_a_1_val	GAAACCCCCAAAGACTGACTGA
TSS_a_2_val	GCATACAGAAGGCGTTAATTGC	x
TSS_a_3_val	GTCCTCCTTTCTTTAAGGGGGT
TSS_a_4_val	GTCATAAAACTACACTGAACAT
TSS_a_5_val	GGAGCAAGAGTAAACAGATGAA
TSS_a_6_val	GCAGCTAGAGAAATACTAAGAT	x
TSS_a_7_val	GAAAAAATGTACAATAGACATT
TSS_a_8_val	GCTCAGAAAAAGGTTTGCATTC
TSS_i_1_val	GAAACTTAAATGTGAGCATCC
TSS_i_2_val	GACAACTGGAGCATTTACTGC
TSS_i_3_val	GAAAGAAAACACAGCTACAAC
TSS_i_4_val	GTTCTTTGTAGAACTTGAAGT
TSS_i_5_val	GCAACTCCTGCCACAATGTAC	x	x
TSS_i_6_val	GGAGTTGCATCCTGTACATTG	x	x
TSS_i_7_val	GTGCATCCTGTACATTGTGGC
TSS_i_8_val	GGTACATTGTGGCAGGAGTTG

## Sheet: SuppTable7 - gRNA Off-Targets
Possible_Off_Target_Seq	PAM	Score	Mismatch	Gene	Locus	sgRNA	pool	CRISPRa_or_i	Schmidt_Screen_ID	Schmidt_HIT	Schmidt_FDR	Schmidt_LFC	Schmidt_GENE
CTCTTAACTTGTTTCTCGGT	GGG	11	4		chr13:-33411565	E10_a_1_IFNGprimary	IFNGprimary	CRISPRa
CTCAGAGTTAGTTTCTCGTT	TGG	26	4		chr5:+61213068	E10_a_1_IFNGprimary	IFNGprimary	CRISPRa
TATTGAGGTAGTTTCACGGT	AGG	35	4		chr18:+4564281	E10_a_1_IFNGprimary	IFNGprimary	CRISPRa
CTCTAAGCCAGTTTCTCAGT	AGG	38	4		chr4:-177654320	E10_a_1_IFNGprimary	IFNGprimary	CRISPRa
CTATGAACTAGTTTCTCTGT	GGG	38	4		chr20:+54730625	E10_a_1_IFNGprimary	IFNGprimary	CRISPRa
TTATCAGCTAATTTCTCTGT	CAG	39	4		chr7:-80511568	E10_a_1_IFNGprimary	IFNGprimary	CRISPRa
CTCTAAGCTAGCCTCTCGGT	CAG	40	4		chr16:-20610539	E10_a_1_IFNGprimary	IFNGprimary	CRISPRa
CTCTGAGGTAATTTCTAGGT	GGG	41	4		chr7:+93987524	E10_a_1_IFNGprimary	IFNGprimary	CRISPRa
TTCTGCTCTGGCTTCTCGGT	GGG	42	4		chr11:+117803026	E10_a_1_IFNGprimary	IFNGprimary	CRISPRa
TTCTGAAATAATATCTCGGT	GGG	42	4		chr1:+49022344	E10_a_1_IFNGprimary	IFNGprimary	CRISPRa
TCCTGAG-TAGTTTCTGGGT	TGG	44	3		chrY:+22458800	E10_a_1_IFNGprimary	IFNGprimary	CRISPRa
TCCTGAG-TAGTTTCTGGGT	TGG	44	3		chrY:-22127596	E10_a_1_IFNGprimary	IFNGprimary	CRISPRa
GCCTGAGCTAGTATCTCAGT	AAG	44	4		chr2:-193627946	E10_a_1_IFNGprimary	IFNGprimary	CRISPRa
TTCTGATTTAATTTCTCTGT	GGG	45	4		chr1:+96286662	E10_a_1_IFNGprimary	IFNGprimary	CRISPRa
TTCTGA--TAGTTTCTCAGT	CAG	46	3		chr2:-209420896	E10_a_1_IFNGprimary	IFNGprimary	CRISPRa
CTCTGAACTAGTATCTCAGT	GGG	46	4		chr20:-6837592	E10_a_1_IFNGprimary	IFNGprimary	CRISPRa
GTTTGAGCCAGTTTCACGGT	GAG	46	4		chr3:+101913282	E10_a_1_IFNGprimary	IFNGprimary	CRISPRa
TTCTGAGATAACTTCTCAGT	AAG	49	4		chr5:+152357086	E10_a_1_IFNGprimary	IFNGprimary	CRISPRa
TTCTCCACAAGTTTCTCGGT	AAG	49	4		chr17:-65439376	E10_a_1_IFNGprimary	IFNGprimary	CRISPRa
TACTGAGTCAGTTTCTGGGT	GGG	50	4		chr1:-236316063	E10_a_1_IFNGprimary	IFNGprimary	CRISPRa
TACTGAGTCAGTTTCTGGGT	GGG	50	4		chrX:-35826763	E10_a_1_IFNGprimary	IFNGprimary	CRISPRa
TACTGAGTCAGTTTCTAGGT	AGG	50	4		chr20:+53856196	E10_a_1_IFNGprimary	IFNGprimary	CRISPRa
TACTGAGTCAGTTTCTGGGT	GGG	50	4		chr3:-164863536	E10_a_1_IFNGprimary	IFNGprimary	CRISPRa
TACTGAGTCAGTTTCTAGGT	AGG	50	4		chr8:-36062618	E10_a_1_IFNGprimary	IFNGprimary	CRISPRa
TTCTCAGCCACTTTCTCAGT	AAG	50	4		chr1:-114263810	E10_a_1_IFNGprimary	IFNGprimary	CRISPRa
TACTGAGTCAGTTTCTGGGT	TGG	50	4		chr3:-82158177	E10_a_1_IFNGprimary	IFNGprimary	CRISPRa
TATTGATCTAGTTTCTGGGT	TAG	51	4		chr10:+105137805	E10_a_1_IFNGprimary	IFNGprimary	CRISPRa
TTTTGTACTAGTTTCTCAGT	TGG	52	4		chr11:-26839827	E10_a_1_IFNGprimary	IFNGprimary	CRISPRa
TTCTCAGATAATTTCTCTGT	GGG	54	4		chr11:+44821541	E10_a_1_IFNGprimary	IFNGprimary	CRISPRa
TTGTGATCTATTTTCTCGGT	AAG	55	3		chr17:-27048424	E10_a_1_IFNGprimary	IFNGprimary	CRISPRa
CTCTGAGTCAGTTCCTCGGT	GGG	55	4		chr6:+165118873	E10_a_1_IFNGprimary	IFNGprimary	CRISPRa
CTCTGAGTTAGTTTCACAGT	AAG	55	4		chr3:+156729697	E10_a_1_IFNGprimary	IFNGprimary	CRISPRa
CTCTGAGCTCAGTTTCTCTGT	CAG	56	3		chr1:+33031366	E10_a_1_IFNGprimary	IFNGprimary	CRISPRa
TTCTGAACT-GTTTCTCTGT	AGG	58	3		chr3:-63044175	E10_a_1_IFNGprimary	IFNGprimary	CRISPRa
TTCTGATCTTGTTT-TCGGT	GGG	58	3		chr6:+96776123	E10_a_1_IFNGprimary	IFNGprimary	CRISPRa
GTCAGAGCCAGTTCCTCGGT	TGG	58	4	RIOX1	chr14:-73492112	E10_a_1_IFNGprimary	IFNGprimary	CRISPRa
TTCCAATCTAGTGTCTCGGT	CAG	58	4		chr3:+124845703	E10_a_1_IFNGprimary	IFNGprimary	CRISPRa
CTCTGAGCTTCTTTCTCTGT	CAG	58	4		chr5:-37924780	E10_a_1_IFNGprimary	IFNGprimary	CRISPRa
TTCAGAGTTAGTTTCTCTTT	TGG	60	4		chr2:-215287731	E10_a_1_IFNGprimary	IFNGprimary	CRISPRa
TTCTGAGTTACTTTCTCATT	AGG	61	4		chr9:+78565892	E10_a_1_IFNGprimary	IFNGprimary	CRISPRa
TCCGGAGCTAGTTTCTCCTT	CAG	62	4		chr4:-184821238	E10_a_1_IFNGprimary	IFNGprimary	CRISPRa
TCCTGAGGTAGTTTCTTTGT	GGG	63	4		chr17:+75808105	E10_a_1_IFNGprimary	IFNGprimary	CRISPRa
TTCTGAGGGAATTTCTCTGT	GAG	64	4		chr17:-577982	E10_a_1_IFNGprimary	IFNGprimary	CRISPRa
TTCTTAGCTAATTTCTAAGT	TGG	64	4		chr2:+103248347	E10_a_1_IFNGprimary	IFNGprimary	CRISPRa
TTCTGTGCTGATTTCTCAGT	TGG	64	4		chr4:+151740126	E10_a_1_IFNGprimary	IFNGprimary	CRISPRa
GTATGAGCTAGTTTCTTTGT	GGG	65	4		chrX:+116165619	E10_a_1_IFNGprimary	IFNGprimary	CRISPRa
TTTTGAGACAGTTTCTCTGT	TGG	65	4		chr19:+54978076	E10_a_1_IFNGprimary	IFNGprimary	CRISPRa
TTGTGAGC-AGTTTCTGGGT	AAG	66	3	FLOT2	chr17:-28883174	E10_a_1_IFNGprimary	IFNGprimary	CRISPRa
TTCTAAGTTAGTTTCTAAGT	TAG	66	4		chr21:+27309931	E10_a_1_IFNGprimary	IFNGprimary	CRISPRa
TTCTG-TCTAGTTTCTCTGT	GAG	67	3		chr20:+29288941	E10_a_1_IFNGprimary	IFNGprimary	CRISPRa
TTCTGA-ATAGATTCTCGGT	CAG	67	3		chr9:+113291290	E10_a_1_IFNGprimary	IFNGprimary	CRISPRa
TACTGAGTGAGTTTCTGGGT	GGG	67	4		chr15:-81780462	E10_a_1_IFNGprimary	IFNGprimary	CRISPRa
CTCTGAGTGAGTTTCTGGGT	GGG	67	4		chr7:+40441909	E10_a_1_IFNGprimary	IFNGprimary	CRISPRa
GTCTGAGCTACTTTCTTGTT	CAG	67	4		chr11:-105328488	E10_a_1_IFNGprimary	IFNGprimary	CRISPRa
TTCTGAG--AGTTTCTAGGT	AAG	69	3		chr18:+24195825	E10_a_1_IFNGprimary	IFNGprimary	CRISPRa
TTTGGAGCTATTTTCTCAGT	GAG	70	4		chr22:+32672387	E10_a_1_IFNGprimary	IFNGprimary	CRISPRa
TTATTAGCTAGTCTCTGGGT	GGG	70	4		chrX:+5954923	E10_a_1_IFNGprimary	IFNGprimary	CRISPRa
TTCTGAGTTACTTTCTTGGA	GAG	71	4		chr4:+103399546	E10_a_1_IFNGprimary	IFNGprimary	CRISPRa
TTCTGATCTAATATCTAGGT	GGG	71	4		chr5:-75089030	E10_a_1_IFNGprimary	IFNGprimary	CRISPRa
TTGTGAGCTTGATTCTTGGT	TGG	72	4		chr19:-54301506	E10_a_1_IFNGprimary	IFNGprimary	CRISPRa
TTCTGAGCCTGTTTCTTGTT	TGG	72	4		chr16:+51575422	E10_a_1_IFNGprimary	IFNGprimary	CRISPRa
TTCAGAGCTAGGTTCTAGGT	GGG	73	3		chr2:+219004520	E10_a_1_IFNGprimary	IFNGprimary	CRISPRa
TTCTGTG-TAGTTCCTCGGT	CAG	73	3		chr18:-49014011	E10_a_1_IFNGprimary	IFNGprimary	CRISPRa
TTCTG-GCTACTTTCTCTGT	AAG	73	3		chr3:-172987806	E10_a_1_IFNGprimary	IFNGprimary	CRISPRa
TTTTGAGATAGTTTCTCACT	GAG	73	4		chrX:+115021193	E10_a_1_IFNGprimary	IFNGprimary	CRISPRa
TTCTGAAATAGGTTCTCAGT	AAG	73	4		chr11:-63599649	E10_a_1_IFNGprimary	IFNGprimary	CRISPRa
TTCTGAACAAGCTTCTTGGT	GGG	73	4		chr4:+93870967	E10_a_1_IFNGprimary	IFNGprimary	CRISPRa
GTCTGAGCTAGTTT-TCTGT	TAG	74	3		chrX:-108269594	E10_a_1_IFNGprimary	IFNGprimary	CRISPRa
TTGTGAGCTAGCTACTCAGT	GAG	74	4		chr13:-54621961	E10_a_1_IFNGprimary	IFNGprimary	CRISPRa
TTTTGAGGTAGTTTCTCTGG	AGG	74	4		chr4:-147581133	E10_a_1_IFNGprimary	IFNGprimary	CRISPRa
TACTGAGGAAGTTTCTGGGT	AAG	74	4		chr4:-155764576	E10_a_1_IFNGprimary	IFNGprimary	CRISPRa
TGCTGAGTCACTTTCTCGGT	GGG	74	4		chrY:+21111502	E10_a_1_IFNGprimary	IFNGprimary	CRISPRa
TTTGGAGCTAGATTCTGGGT	AGG	74	4		chr17:+2998503	E10_a_1_IFNGprimary	IFNGprimary	CRISPRa
TTCTGAGTTAGCCTCTGGGT	GGG	75	4		chrX:+101959383	E10_a_1_IFNGprimary	IFNGprimary	CRISPRa
TTTTGAGTTATTTTCTTGGT	GGG	76	4		chr19:+30985646	E10_a_1_IFNGprimary	IFNGprimary	CRISPRa
TTATGAACTAGTTTCTATGT	CAG	77	4		chr4:-150335296	E10_a_1_IFNGprimary	IFNGprimary	CRISPRa
CTCTGAGCTGGTTTCTTTGT	CAG	78	4		chr14:-72917319	E10_a_1_IFNGprimary	IFNGprimary	CRISPRa
TCCTGAGCTAATTACTCTGT	AAG	78	4		chr2:-65395856	E10_a_1_IFNGprimary	IFNGprimary	CRISPRa
TTTTGATCTATTTTCTCAGT	AAG	79	4		chr5:+164402041	E10_a_1_IFNGprimary	IFNGprimary	CRISPRa
TTTTGAGTTAGTTTCTTGGC	CGG	79	4		chr7:-86230341	E10_a_1_IFNGprimary	IFNGprimary	CRISPRa
TTTTGAGCTTTTTTCTCAGT	AAG	79	4		chrX:+96533753	E10_a_1_IFNGprimary	IFNGprimary	CRISPRa
TTCTGAACTTGTTTCTTCGT	TGG	79	4		chr11:+28905014	E10_a_1_IFNGprimary	IFNGprimary	CRISPRa
TTGTCACCTAGTTTCTGGGT	CAG	80	4		chr7:-99107901	E10_a_1_IFNGprimary	IFNGprimary	CRISPRa
TTCAAAGCTATTTTCTTGGT	AAG	80	4		chr5:-86873703	E10_a_1_IFNGprimary	IFNGprimary	CRISPRa
TCCTGAACTATTTTCTCTGT	TGG	80	4	LOC105371742	chr17:+34761439	E10_a_1_IFNGprimary	IFNGprimary	CRISPRa
TTCTG--CTAGTTTCTAGGT	TAG	81	3		chr8:-18834225	E10_a_1_IFNGprimary	IFNGprimary	CRISPRa
TTAAGAGCTAGTTTCTTGGC	TGG	81	4		chr1:+79621119	E10_a_1_IFNGprimary	IFNGprimary	CRISPRa
TACTGAGGTAGTTACTGGGT	CAG	81	4		chr10:-94434018	E10_a_1_IFNGprimary	IFNGprimary	CRISPRa
TTCAGTGCTAGGTTCTCAGT	GGG	81	4		chr3:+137066896	E10_a_1_IFNGprimary	IFNGprimary	CRISPRa
TTGTGAGCTAATTGCTTGGT	GGG	81	4		chr22:+25970854	E10_a_1_IFNGprimary	IFNGprimary	CRISPRa
TTCTGAGATA-TTTCTGGGT	GAG	82	3		chr11:-17536966	E10_a_1_IFNGprimary	IFNGprimary	CRISPRa
CTCTGAGCTAGTTTTTCTGT	AAG	82	3		chr16:+7264462	E10_a_1_IFNGprimary	IFNGprimary	CRISPRa
TCCTGAGCTTTTTTCTTGGT	AGG	82	4		chr1:+225034702	E10_a_1_IFNGprimary	IFNGprimary	CRISPRa
TTCTGAGCCAGTT-CTTGGT	TAG	83	3		chr7:-23361967	E10_a_1_IFNGprimary	IFNGprimary	CRISPRa
TTCTCATCTAGTTTCTATGT	GAG	83	4		chr7:+12198384	E10_a_1_IFNGprimary	IFNGprimary	CRISPRa
TTCTCTGCCAGTTTCTCGGC	TGG	83	4	ELK4	chr1:+205620512	E10_a_1_IFNGprimary	IFNGprimary	CRISPRa
TTCTGAGCCTGTTTCTTTGT	GGG	83	4		chr3:-179781357	E10_a_1_IFNGprimary	IFNGprimary	CRISPRa
TGGTGAGTTAGTTTCTCTGT	AAG	84	4		chr7:+27924841	E10_a_1_IFNGprimary	IFNGprimary	CRISPRa
TTCTGAGCTAGATTTCTCAAT	GGG	85	3		chr4:-145643571	E10_a_1_IFNGprimary	IFNGprimary	CRISPRa
AGATAGCTCATTGTCTTAAC	AGG	3	2		chr2:-49954731	E10_a_1_IL2primary	IL2primary	CRISPRa
AGTCAGC-CATTGTCTTAAC	TGG	5	2		chr2:-3216025	E10_a_1_IL2primary	IL2primary	CRISPRa
AGGCAACTCATTGTCTTAAC	AAG	14	3		chr3:-98544898	E10_a_1_IL2primary	IL2primary	CRISPRa
ATAAAGCTCAATGTCTTAAC	AAG	22	4		chr14:-23771872	E10_a_1_IL2primary	IL2primary	CRISPRa
AGTCACCACTATGTCTTAAC	AAG	24	4		chr11:+46184738	E10_a_1_IL2primary	IL2primary	CRISPRa
AGACAGACCAATGTCTTATC	TAG	26	4		chr7:-93292137	E10_a_1_IL2primary	IL2primary	CRISPRa
AATCAGCACTTTATCTTAAC	AGG	28	4		chr4:+133981525	E10_a_1_IL2primary	IL2primary	CRISPRa
AGACATATCAATGTCTTAAC	TAG	30	4		chr10:+16194507	E10_a_1_IL2primary	IL2primary	CRISPRa
AGTCACCACTCTGTCTTAAC	AAG	32	4		chr6:-47127288	E10_a_1_IL2primary	IL2primary	CRISPRa
AGACA-CACTTTGTCTTAAC	AAG	33	2		chr5:-167989447	E10_a_1_IL2primary	IL2primary	CRISPRa
ACACAGAACATTCTCTTAAC	TAG	34	3		chr11:+91339151	E10_a_1_IL2primary	IL2primary	CRISPRa
AGACACAACAT-GTCTTAAC	TGG	36	3		chr2:-170383850	E10_a_1_IL2primary	IL2primary	CRISPRa
AGACAGCTCATCCGTCTTAAC	GGG	36	3		chr9:-77005601	E10_a_1_IL2primary	IL2primary	CRISPRa
AAAGAGGACTTTGTCTTAAC	AAG	36	4		chr2:+186223421	E10_a_1_IL2primary	IL2primary	CRISPRa
TGACA-CACACTGTCTTAAC	TGG	38	3		chr16:-22030389	E10_a_1_IL2primary	IL2primary	CRISPRa
AAACATCTACATTGTCTTAAC	CAG	38	3		chr18:-4318847	E10_a_1_IL2primary	IL2primary	CRISPRa
AGACTGTA-ATTGTCTTAAC	AAG	38	3		chr4:+66641836	E10_a_1_IL2primary	IL2primary	CRISPRa
AGAC--CACACTGTCTTAAC	TAG	41	3		chr1:+108786660	E10_a_1_IL2primary	IL2primary	CRISPRa
AGACACAACAATGTCTTAAA	AAG	41	4		chr13:-79899703	E10_a_1_IL2primary	IL2primary	CRISPRa
ACACACCACATTCTCTTAAC	CAG	42	3		chr19:-48253167	E10_a_1_IL2primary	IL2primary	CRISPRa
AGACTGCTCATTGT-TTAAC	CAG	44	3		chr2:-159363143	E10_a_1_IL2primary	IL2primary	CRISPRa
ATACAGCACATTATCTTAAA	TAG	44	3		chr1:+74452568	E10_a_1_IL2primary	IL2primary	CRISPRa
AGACTGCA-ATTATCTTAAC	TAG	45	3		chr18:-4104088	E10_a_1_IL2primary	IL2primary	CRISPRa
AGGCAGCACAATGTCTTATA	AAG	46	4		chr1:+95563066	E10_a_1_IL2primary	IL2primary	CRISPRa
AGACAGCACATTGTCATATC	TAG	47	2		chr1:+80631919	E10_a_1_IL2primary	IL2primary	CRISPRa
AGGCAGCTGATTGTCTTATC	TAG	47	4		chr4:-133996993	E10_a_1_IL2primary	IL2primary	CRISPRa
ACACACCACATTGTCTTACC	AAG	48	3		chrX:+380295	E10_a_1_IL2primary	IL2primary	CRISPRa
ACACACCACATTGTCTTACC	AAG	48	3		chrY:+380295	E10_a_1_IL2primary	IL2primary	CRISPRa
AGACACCACAAT-TCTTAAC	AAG	48	3		chr1:+197500474	E10_a_1_IL2primary	IL2primary	CRISPRa
TGACAGCTCATCGTCTTGAC	AAG	48	4		chr6:-156964178	E10_a_1_IL2primary	IL2primary	CRISPRa
AGACAACTCTTTGTCTTAAA	CAG	48	4		chr2:+134363442	E10_a_1_IL2primary	IL2primary	CRISPRa
AGACTCAACATTGTCTTGAC	TGG	49	4		chrX:+125640332	E10_a_1_IL2primary	IL2primary	CRISPRa
AGAGAGCTGTTTGTCTTAAC	TGG	49	4	H2AFV	chr7:+44827469	E10_a_1_IL2primary	IL2primary	CRISPRa
AGAAAGCCCATCGTCTTAAA	GAG	49	4	CDCA5	chr11:-65083509	E10_a_1_IL2primary	IL2primary	CRISPRa
TGAGAGCAAAATGTCTTAAC	CAG	49	4		chr15:+35137011	E10_a_1_IL2primary	IL2primary	CRISPRa
AGAAAATACACTGTCTTAAC	AGG	50	4		chr14:-82585982	E10_a_1_IL2primary	IL2primary	CRISPRa
AAACAACCAATTGTCTTAAC	TAG	50	4		chr11:-25270668	E10_a_1_IL2primary	IL2primary	CRISPRa
AAACAGCACAATGTCTTCAC	AGG	51	3		chr5:-173343227	E10_a_1_IL2primary	IL2primary	CRISPRa
AGAAAATACATTGTCTTATC	AGG	51	4		chr1:-182739325	E10_a_1_IL2primary	IL2primary	CRISPRa
AGACAGC---TTGTCTTAAC	CAG	52	3		chr10:-106649209	E10_a_1_IL2primary	IL2primary	CRISPRa
AGACTGC-CATTGTGTTAAC	AAG	53	3	LOC105377223	chrY:+19562559	E10_a_1_IL2primary	IL2primary	CRISPRa
AGGCTGCACACTGTCTTGAC	TGG	53	4		chr8:-142338734	E10_a_1_IL2primary	IL2primary	CRISPRa
ACACTGCACACTTTCTTAAC	AAG	53	4		chr22:-11280526	E10_a_1_IL2primary	IL2primary	CRISPRa
AGACTGATCATTGTTTTAAC	CAG	53	4		chr5:-37046608	E10_a_1_IL2primary	IL2primary	CRISPRa
ACACTGCACACTTTCTTAAC	AAG	53	4		chr14:+16027000	E10_a_1_IL2primary	IL2primary	CRISPRa
AGTCAACACATTGCCTTAAC	TGG	55	3		chr2:-125533516	E10_a_1_IL2primary	IL2primary	CRISPRa
AGCAAGCACATTGTCTTAAT	TAG	56	3		chr10:+126272456	E10_a_1_IL2primary	IL2primary	CRISPRa
AGTCACCACTTTTTCTTAAC	AAG	56	4		chr3:+106566194	E10_a_1_IL2primary	IL2primary	CRISPRa
AGACAG-ACATTGTCTTATA	AAG	58	3		chr1:-233543173	E10_a_1_IL2primary	IL2primary	CRISPRa
AGAG-GCACATTGTCTTAAG	AAG	58	3		chr13:-69506937	E10_a_1_IL2primary	IL2primary	CRISPRa
TCACAGCACATTGTCTAAAA	CAG	58	4		chr6:-164844335	E10_a_1_IL2primary	IL2primary	CRISPRa
GGACAGAACATTGTCTTATT	TAG	58	4		chrX:+111031653	E10_a_1_IL2primary	IL2primary	CRISPRa
AGCCAGCCCAATGTGTTAAC	AGG	58	4		chr6:-27946477	E10_a_1_IL2primary	IL2primary	CRISPRa
ATCCAGGACATTTTCTTAAC	CAG	58	4		chr3:+107272143	E10_a_1_IL2primary	IL2primary	CRISPRa
ACAAAGCACATCTTCTTAAC	AGG	58	4		chr4:+102704878	E10_a_1_IL2primary	IL2primary	CRISPRa
AGACATCACAATCTCTTAAC	CAG	59	3		chr7:+124638300	E10_a_1_IL2primary	IL2primary	CRISPRa
ATACAGTACATTGTCTTAAG	TAG	59	3		chr8:-130963517	E10_a_1_IL2primary	IL2primary	CRISPRa
AGTCACCAAATTGTCTTATC	TAG	59	4		chr13:-77500486	E10_a_1_IL2primary	IL2primary	CRISPRa
AGAAAGCACAATG-CTTAAC	TGG	62	3		chr20:-50947511	E10_a_1_IL2primary	IL2primary	CRISPRa
AGTCATCACTGTGTCTTAAC	AAG	62	4		chr7:+72682622	E10_a_1_IL2primary	IL2primary	CRISPRa
ATACACCACATTTTCTTATC	CAG	62	4		chrX:-88302374	E10_a_1_IL2primary	IL2primary	CRISPRa
AAAAAGAACATTGGCTTAAC	TAG	62	4		chr5:-53104118	E10_a_1_IL2primary	IL2primary	CRISPRa
AGAAAG-ACATAGTCTTAAC	AAG	63	3		chr8:+70091276	E10_a_1_IL2primary	IL2primary	CRISPRa
AGAAAACACAATGTCTAAAC	TGG	63	4		chr10:-9495611	E10_a_1_IL2primary	IL2primary	CRISPRa
AGACACTACTGTGTCTTAAC	TGG	63	4		chrX:+32640719	E10_a_1_IL2primary	IL2primary	CRISPRa
AAAAAGTACATTTTCTTAAC	AAG	63	4		chr5:-147824037	E10_a_1_IL2primary	IL2primary	CRISPRa
TCACAGGACATTGTCTTCAC	TAG	64	4	RAD54L2	chr3:+51540357	E10_a_1_IL2primary	IL2primary	CRISPRa
AGGCAGCACAGTGTCATAAC	CAG	65	3		chr9:+97616704	E10_a_1_IL2primary	IL2primary	CRISPRa
AGACAGCA-GTTGTCTTAAA	GGG	65	3		chr1:+156119782	E10_a_1_IL2primary	IL2primary	CRISPRa
AGACAGAACATTCTCTGAAC	AAG	66	3		chr4:-125828730	E10_a_1_IL2primary	IL2primary	CRISPRa
AGACTGCACAT-GTCTTACC	AAG	66	3		chr11:-37373492	E10_a_1_IL2primary	IL2primary	CRISPRa
TGAAAGCACATTGTCTTGTC	CAG	66	4		chr8:+37037944	E10_a_1_IL2primary	IL2primary	CRISPRa
AGCCAGAACAGGGTCTTAAC	CAG	66	4		chr3:+188280695	E10_a_1_IL2primary	IL2primary	CRISPRa
AGACTG-ACATTGTTTTAAC	CAG	67	3		chr18:-29697273	E10_a_1_IL2primary	IL2primary	CRISPRa
AGCCAGCACATT-TCTAAAC	AAG	67	3		chr12:+131074021	E10_a_1_IL2primary	IL2primary	CRISPRa
AGAGAGAACATTATCTTACC	CAG	67	4		chr7:+84365219	E10_a_1_IL2primary	IL2primary	CRISPRa
AGGCATCACATTGTCATATC	CAG	67	4		chr2:+35778471	E10_a_1_IL2primary	IL2primary	CRISPRa
AGGCAGTACATTGTCTTTTC	CAG	68	4		chr2:+147792740	E10_a_1_IL2primary	IL2primary	CRISPRa
AAACAGAACATTATTTTAAC	TAG	68	4		chr2:-18503688	E10_a_1_IL2primary	IL2primary	CRISPRa
CGACAGTACATTGTCATAAA	CAG	69	4		chr4:-58962368	E10_a_1_IL2primary	IL2primary	CRISPRa
AAACAGAAAATTCTCTTAAC	CAG	69	4		chr9:+97626586	E10_a_1_IL2primary	IL2primary	CRISPRa
AGAAAGACACATTGTCTAAAC	CAG	70	3		chr2:-174665795	E10_a_1_IL2primary	IL2primary	CRISPRa
AGTCAGCACTCTGTCCTAAC	AAG	70	4		chr15:-80021818	E10_a_1_IL2primary	IL2primary	CRISPRa
AGACAGTGCATTCTCTTAAA	GAG	70	4		chr5:+83901901	E10_a_1_IL2primary	IL2primary	CRISPRa
GGACAGCTCATTAGCTTAAC	CAG	70	4		chr14:-22011047	E10_a_1_IL2primary	IL2primary	CRISPRa
CAACAGCACCTTGGCTTAAC	TAG	71	4		chr1:+178859201	E10_a_1_IL2primary	IL2primary	CRISPRa
AAAAAGCACATTCTCTTAAA	TGG	71	4		chr12:-104399798	E10_a_1_IL2primary	IL2primary	CRISPRa
AGCCAGCA-ATTGTATTAAC	CAG	72	3		chr2:+227970113	E10_a_1_IL2primary	IL2primary	CRISPRa
ACACTGCAGATTGTCTTAAT	CGG	72	4		chr6:+68791545	E10_a_1_IL2primary	IL2primary	CRISPRa
AGAC--CACATTGTATTAAC	TAG	73	3		chr17:-52671983	E10_a_1_IL2primary	IL2primary	CRISPRa
AGAAACCTCATTGTTTTAAC	CAG	73	4	ABCA1	chr9:-104889953	E10_a_1_IL2primary	IL2primary	CRISPRa
AGACAGTACTTTGTCTTGTC	TGG	74	4		chr8:-8611319	E10_a_1_IL2primary	IL2primary	CRISPRa
TGACAACACATTGTTTTATC	CAG	74	4		chr5:+87243606	E10_a_1_IL2primary	IL2primary	CRISPRa
GGACAACACATTTTCTTAAA	GGG	74	4		chrX:+142283473	E10_a_1_IL2primary	IL2primary	CRISPRa
ATAGAGCACATTATCTTAAG	CAG	74	4	CCDC122	chr13:+43835583	E10_a_1_IL2primary	IL2primary	CRISPRa
AGACATTACCTTATCTTAAC	TAG	74	4		chr22:+17020095	E10_a_1_IL2primary	IL2primary	CRISPRa
AGAAAGCAGATTCTCTTAAC	AAG	75	3		chr21:-36636200	E10_a_1_IL2primary	IL2primary	CRISPRa
AGACAGC-CATTCTCTTGAC	TGG	76	3		chrX:-69372907	E10_a_1_IL2primary	IL2primary	CRISPRa
AGTCAGCATATAGTCTTAAC	AGG	76	3		chr2:-155901201	E10_a_1_IL2primary	IL2primary	CRISPRa
ATGC-CCACGCTGTTAGGCT	CGG	17	3		chr16:-2086513	E10_a_2_IFNGprimary	IFNGprimary	CRISPRa
TACCACCACGTTGTTAGGTT	TGG	29	3		chr17:-77901133	E10_a_2_IFNGprimary	IFNGprimary	CRISPRa
TTGCACATCAATGTTAGGCT	TGG	29	4		chr6:-73808080	E10_a_2_IFNGprimary	IFNGprimary	CRISPRa
CTGCTCCACGAGGTTAGGCT	GAG	38	4		chr15:-96779193	E10_a_2_IFNGprimary	IFNGprimary	CRISPRa
CTGCAAAACGTTGTTAGGTT	CAG	50	4		chr14:-80931374	E10_a_2_IFNGprimary	IFNGprimary	CRISPRa
TCCCACCACTTTGATAGGCT	GAG	51	4		chr11:+5895808	E10_a_2_IFNGprimary	IFNGprimary	CRISPRa
TTGCTGCCACGTTGTTGGGCT	AAG	53	3	ZSCAN2	chr15:+84622458	E10_a_2_IFNGprimary	IFNGprimary	CRISPRa
TTCCACCACTTTGTGAGGCT	GAG	53	3		chr15:+57250474	E10_a_2_IFNGprimary	IFNGprimary	CRISPRa
TCCCACCACTTTGTGAGGCT	GAG	53	4		chr10:-18228993	E10_a_2_IFNGprimary	IFNGprimary	CRISPRa
TCCCACCACTTTGTGAGGCT	GAG	53	4		chr14:+100102843	E10_a_2_IFNGprimary	IFNGprimary	CRISPRa
TTGGACCTCCTTATTAGGCT	GGG	53	4		chr11:+83474572	E10_a_2_IFNGprimary	IFNGprimary	CRISPRa
TCCCACCACTTTGTGAGGCT	GAG	53	4		chr15:-38680677	E10_a_2_IFNGprimary	IFNGprimary	CRISPRa
TCCCACCACTTTGTGAGGCT	GAG	53	4		chr14:+103577624	E10_a_2_IFNGprimary	IFNGprimary	CRISPRa
TCCCACCACTTTGTGAGGCT	GAG	53	4		chr4:-144658620	E10_a_2_IFNGprimary	IFNGprimary	CRISPRa
TCCCACCACTTTGTGAGGCT	GAG	53	4	LOC105375151	chr7:-11583527	E10_a_2_IFNGprimary	IFNGprimary	CRISPRa
TCCCACCACTTTGTGAGGCT	GAG	53	4		chr19:+13884371	E10_a_2_IFNGprimary	IFNGprimary	CRISPRa
TCCCACCACTTTGTGAGGCT	GAG	53	4		chr10:-26505007	E10_a_2_IFNGprimary	IFNGprimary	CRISPRa
TCCCACCACTTTGTGAGGCT	GAG	53	4		chr12:-14292462	E10_a_2_IFNGprimary	IFNGprimary	CRISPRa
TCCCACCACTTTGTGAGGCT	GAG	53	4		chr10:-12357567	E10_a_2_IFNGprimary	IFNGprimary	CRISPRa
TTACACCACATT-TTAGGCT	GGG	57	3		chr3:+73281423	E10_a_2_IFNGprimary	IFNGprimary	CRISPRa
TTGCATC-CGCTGTTAGGCT	GAG	57	3		chr6:+108116486	E10_a_2_IFNGprimary	IFNGprimary	CRISPRa
TCCCACCACTTTGGTAGGCT	GAG	57	4		chr11:-66654769	E10_a_2_IFNGprimary	IFNGprimary	CRISPRa
TCCCACCACTTTGGTAGGCT	GAG	57	4		chr14:+22943248	E10_a_2_IFNGprimary	IFNGprimary	CRISPRa
TCCCACCACTTTGGTAGGCT	GAG	57	4		chr14:-81384487	E10_a_2_IFNGprimary	IFNGprimary	CRISPRa
TCCCACCACTTTGGTAGGCT	GAG	57	4		chr18:+26392655	E10_a_2_IFNGprimary	IFNGprimary	CRISPRa
TCCCACCACTTTGGTAGGCT	GAG	57	4		chr4:-169059008	E10_a_2_IFNGprimary	IFNGprimary	CRISPRa
TTCTACCACTTTGGTAGGCT	GAG	57	4		chr1:-205589704	E10_a_2_IFNGprimary	IFNGprimary	CRISPRa
TTGGCCTACCTTGTTAGGCT	GGG	59	4		chr8:-134669205	E10_a_2_IFNGprimary	IFNGprimary	CRISPRa
TTCCAGCTCTTTGTTAGGCT	GAG	59	4		chr20:+35765163	E10_a_2_IFNGprimary	IFNGprimary	CRISPRa
TTCCACCACCATGTTATGCT	GAG	61	4		chr12:-125340518	E10_a_2_IFNGprimary	IFNGprimary	CRISPRa
TTCCTCCATATTGTTAGGCT	GAG	64	4		chr18:-49843668	E10_a_2_IFNGprimary	IFNGprimary	CRISPRa
TTCTACCACGTTGTAAGGCA	CAG	64	4		chr21:+16261209	E10_a_2_IFNGprimary	IFNGprimary	CRISPRa
TTGGACCACTTTGGTAGGCT	TGG	65	3		chrX:+108989686	E10_a_2_IFNGprimary	IFNGprimary	CRISPRa
CTGTACCAAGTAGTTAGGCT	CAG	67	4		chr6:-47169878	E10_a_2_IFNGprimary	IFNGprimary	CRISPRa
TTGTACAACCTTGTGAGGCT	AAG	68	4		chr6:-67573239	E10_a_2_IFNGprimary	IFNGprimary	CRISPRa
ATTCACCACTTTGTTATGCT	CAG	68	4		chr3:-143600960	E10_a_2_IFNGprimary	IFNGprimary	CRISPRa
GTGAACCACCTTCTTAGGCT	GGG	69	4		chr7:-44187752	E10_a_2_IFNGprimary	IFNGprimary	CRISPRa
TTGTACTACTTTGGTAGGCT	GAG	69	4		chr9:-113230340	E10_a_2_IFNGprimary	IFNGprimary	CRISPRa
TTGAACCA-GTTGTTATGCT	CAG	70	3		chr9:-16558218	E10_a_2_IFNGprimary	IFNGprimary	CRISPRa
ATGCACCAGGTTGTTTAGGCT	AAG	72	3	TPK1	chr7:+144452451	E10_a_2_IFNGprimary	IFNGprimary	CRISPRa
ATCCACCACCTTGTTGGGCT	CAG	72	4		chr12:-2772153	E10_a_2_IFNGprimary	IFNGprimary	CRISPRa
TTCCAACACTTTGTGAGGCT	GAG	73	4		chr1:-6289625	E10_a_2_IFNGprimary	IFNGprimary	CRISPRa
TTCCAACACTTTGTGAGGCT	GAG	73	4		chr5:-138125173	E10_a_2_IFNGprimary	IFNGprimary	CRISPRa
TTCCAACACTTTGTGAGGCT	GAG	73	4		chr3:+51889277	E10_a_2_IFNGprimary	IFNGprimary	CRISPRa
TTGAACCACTCTGTAAGGCT	GGG	73	4		chr9:-16716028	E10_a_2_IFNGprimary	IFNGprimary	CRISPRa
TTCCAACACTTTGTGAGGCT	GAG	73	4		chr10:-35117481	E10_a_2_IFNGprimary	IFNGprimary	CRISPRa
TTCCAACACTTTGTGAGGCT	GAG	73	4		chr11:+132110780	E10_a_2_IFNGprimary	IFNGprimary	CRISPRa
TTCCAACACTTTGTGAGGCT	GAG	73	4		chr8:+65615450	E10_a_2_IFNGprimary	IFNGprimary	CRISPRa
TTGGCCCACCTTGTTAGGTT	GGG	76	4		chrX:+82476614	E10_a_2_IFNGprimary	IFNGprimary	CRISPRa
TTGCCTCTCATTGTTAGGCT	TAG	76	4		chrY:-7872186	E10_a_2_IFNGprimary	IFNGprimary	CRISPRa
TTCCAACACTTTGGTAGGCT	GAG	77	4		chr12:+26866602	E10_a_2_IFNGprimary	IFNGprimary	CRISPRa
TTCCAACACTTTGGTAGGCT	GAG	77	4		chr3:+99985277	E10_a_2_IFNGprimary	IFNGprimary	CRISPRa
TTCCAACACTTTGGTAGGCT	GAG	77	4		chr4:+154856067	E10_a_2_IFNGprimary	IFNGprimary	CRISPRa
TTTCACCACATTGGTTAGGCT	GGG	79	3		chr1:-31018460	E10_a_2_IFNGprimary	IFNGprimary	CRISPRa
TTGTACCACGTTCTTAGGCC	CAG	80	3		chr21:+37969685	E10_a_2_IFNGprimary	IFNGprimary	CRISPRa
TTGCACCAGGCTTGTTAGGTT	TGG	80	3		chr8:-2690858	E10_a_2_IFNGprimary	IFNGprimary	CRISPRa
TTGCGCCACGTCCTTAGCCT	CAG	80	4	POU6F2-AS2	chr7:-38988729	E10_a_2_IFNGprimary	IFNGprimary	CRISPRa
TCTCACCACTTTGTGAGGCT	GAG	80	4		chrX:+48779977	E10_a_2_IFNGprimary	IFNGprimary	CRISPRa
GTGCACCACCCTGCTAGGCT	CAG	81	4		chr9:-19570924	E10_a_2_IFNGprimary	IFNGprimary	CRISPRa
CAGCACCAAGTTGTCAGGCT	GGG	81	4		chr3:-146336617	E10_a_2_IFNGprimary	IFNGprimary	CRISPRa
TTACACCAAGTTGATAGGCT	AAG	82	3		chr2:-219951536	E10_a_2_IFNGprimary	IFNGprimary	CRISPRa
TAGCACCACTTTGTGAGGTT	GAG	82	4		chr7:-144779286	E10_a_2_IFNGprimary	IFNGprimary	CRISPRa
CTTCACCACTTTGGTAGGCT	AAG	84	4		chr13:-34093878	E10_a_2_IFNGprimary	IFNGprimary	CRISPRa
TCTCACCACTTTGGTAGGCT	GAG	84	4		chr2:+148202773	E10_a_2_IFNGprimary	IFNGprimary	CRISPRa
TTTCACCCCTTTGTGAGGCT	GAG	84	4		chr8:-70172077	E10_a_2_IFNGprimary	IFNGprimary	CRISPRa
TTGAACCACATTGTTCAGCT	TAG	86	4		chr3:-190544928	E10_a_2_IFNGprimary	IFNGprimary	CRISPRa
TTGATCCACGTGGATAGGCT	AAG	87	4	LOC107985088	chr1:+90292805	E10_a_2_IFNGprimary	IFNGprimary	CRISPRa
CTGCACCAGGCTGCTAGGCT	GAG	87	4		chr12:-124484314	E10_a_2_IFNGprimary	IFNGprimary	CRISPRa
ATGCACTACGTTGTGATGCT	GGG	88	4	LOC105372009	chr18:-14924042	E10_a_2_IFNGprimary	IFNGprimary	CRISPRa
TTGAACTATGTTATTAGGCT	TAG	88	4		chr13:-57838789	E10_a_2_IFNGprimary	IFNGprimary	CRISPRa
TTTCACCACATTGTCTAGGCT	GAG	89	3		chr2:-19894187	E10_a_2_IFNGprimary	IFNGprimary	CRISPRa
CTGCAACACATTGTTTGGCT	GGG	89	4		chr14:+25076039	E10_a_2_IFNGprimary	IFNGprimary	CRISPRa
GTGCCCCAGGTTGTGAGGCT	GGG	89	4		chr7:-2149928	E10_a_2_IFNGprimary	IFNGprimary	CRISPRa
TTGCCCCCAGTTGTTAGTCT	TGG	89	4		chr1:+211596460	E10_a_2_IFNGprimary	IFNGprimary	CRISPRa
CTGCACCACTTTCTTAGGGT	TGG	91	4		chr20:+45968688	E10_a_2_IFNGprimary	IFNGprimary	CRISPRa
GCGCACCACGTTGGGAGGCT	GAG	92	4		chr14:+35009895	E10_a_2_IFNGprimary	IFNGprimary	CRISPRa
TCCCACCACGTTGGGAGGCT	GAG	92	4		chr14:-55775840	E10_a_2_IFNGprimary	IFNGprimary	CRISPRa
TCCCACCACGTTGGGAGGCT	GAG	92	4		chr7:+134046227	E10_a_2_IFNGprimary	IFNGprimary	CRISPRa
TCCCACCACGTTGGGAGGCT	GAG	92	4		chr4:-112631253	E10_a_2_IFNGprimary	IFNGprimary	CRISPRa
TCCCACCACGTTGGGAGGCT	GAG	92	4		chr1:+154144849	E10_a_2_IFNGprimary	IFNGprimary	CRISPRa
TCCCACCACGTTGGGAGGCT	GAG	92	4		chr5:+178076872	E10_a_2_IFNGprimary	IFNGprimary	CRISPRa
TCCCACCACGTTGGGAGGCT	GAG	92	4		chr1:-242040417	E10_a_2_IFNGprimary	IFNGprimary	CRISPRa
TCCCACCACGTTGGGAGGCT	GAG	92	4		chr19:+53413986	E10_a_2_IFNGprimary	IFNGprimary	CRISPRa
TCCCACCACGTTGGGAGGCT	GAG	92	4		chr9:+35679456	E10_a_2_IFNGprimary	IFNGprimary	CRISPRa
TCCCACCACGTTGGGAGGCT	GAG	92	4		chrX:-23721344	E10_a_2_IFNGprimary	IFNGprimary	CRISPRa
TTCCAGCACTTTGTAAGGCT	GAG	93	4		chr17:-80766304	E10_a_2_IFNGprimary	IFNGprimary	CRISPRa
TTCCAGCACTTTGTAAGGCT	GAG	93	4		chr9:-8640180	E10_a_2_IFNGprimary	IFNGprimary	CRISPRa
TTCCAGCACTTTGTAAGGCT	GAG	93	4		chr6:+28258523	E10_a_2_IFNGprimary	IFNGprimary	CRISPRa
TCGCAGCACTTTGTAAGGCT	GAG	93	4		chr16:+14632395	E10_a_2_IFNGprimary	IFNGprimary	CRISPRa
TCTCACCACGTTGTTAGGTG	TGG	93	4		chr12:+132256338	E10_a_2_IFNGprimary	IFNGprimary	CRISPRa
TTCCAGCACTTTGTAAGGCT	GAG	93	4		chr21:+23985430	E10_a_2_IFNGprimary	IFNGprimary	CRISPRa
TTGCAAGAAGTTATTAGGCT	TGG	93	4		chr6:+135882072	E10_a_2_IFNGprimary	IFNGprimary	CRISPRa
TTAAACCACGGTGATAGGCT	GAG	93	4		chr5:-31138544	E10_a_2_IFNGprimary	IFNGprimary	CRISPRa
TTGCACCA-GTTGTTAGAAT	CGG	94	3		chr9:+84471136	E10_a_2_IFNGprimary	IFNGprimary	CRISPRa
TTGCACCTCTTTCTTAGGGT	TGG	94	4		chr18:-69635792	E10_a_2_IFNGprimary	IFNGprimary	CRISPRa
TTGCACTACTTTGCTAGGTT	GGG	94	4		chr18:+28298057	E10_a_2_IFNGprimary	IFNGprimary	CRISPRa
TTGCACCACGCTGTCAAGTT	CAG	94	4		chrY:+17272344	E10_a_2_IFNGprimary	IFNGprimary	CRISPRa
TTCCAGCACGTTGGTAGGCT	GAG	95	3		chr1:-54935370	E10_a_2_IFNGprimary	IFNGprimary	CRISPRa
TTCCACCACTTTGAGAGGCT	GAG	95	4		chr14:-74050646	E10_a_2_IFNGprimary	IFNGprimary	CRISPRa
TTCCACCACTTTGAGAGGCT	AAG	95	4		chr5:-119473574	E10_a_2_IFNGprimary	IFNGprimary	CRISPRa
TGTGATCCAGACAGACACTG	GGG	2	3		chr6:-44291997	E10_a_2_IL2primary	IL2primary	CRISPRa
TGTGTTACAGACAGACACTG	AGG	3	4		chrX:+2762255	E10_a_2_IL2primary	IL2primary	CRISPRa
TGTGTTACAGACAGACACTG	AGG	3	4		chrY:+2762255	E10_a_2_IL2primary	IL2primary	CRISPRa
TGATTTCCAGGCAGGCACTG	CAG	8	3		chrX:-148589441	E10_a_2_IL2primary	IL2primary	CRISPRa
CAAGCTCCAGGCAGGCACTG	AAG	8	3	SPTB	chr14:+64769630	E10_a_2_IL2primary	IL2primary	CRISPRa
TGCTCTCCAGGCAGGCACTG	TGG	9	3		chr17:+80966514	E10_a_2_IL2primary	IL2primary	CRISPRa
TGAGCTCCAGACAGGCACTG	GGG	10	2	BACE1	chr11:+117286075	E10_a_2_IL2primary	IL2primary	CRISPRa
TGAGGTCATCAGGCAGACACTG	AAG	10	3	LOC107985773	chr2:+109344516	E10_a_2_IL2primary	IL2primary	CRISPRa
TGAGGCAGAGGCAGACACTG	AGG	10	4		chr7:+154168041	E10_a_2_IL2primary	IL2primary	CRISPRa
TGACCCCTAGACAGACACTG	AGG	11	4		chr1:-16030877	E10_a_2_IL2primary	IL2primary	CRISPRa
TGACCCCTAGACAGACACTG	AGG	11	4		chr1:-16052603	E10_a_2_IL2primary	IL2primary	CRISPRa
AGAG-TCCAGGCAGACACTA	GGG	14	3		chr5:-36651571	E10_a_2_IL2primary	IL2primary	CRISPRa
TGAGGT-TAGGCAGACACTG	GAG	18	3		chr22:+40753774	E10_a_2_IL2primary	IL2primary	CRISPRa
GAAGCTCCCAGGCAGACACTG	AGG	18	3		chr4:+54927591	E10_a_2_IL2primary	IL2primary	CRISPRa
TGGGCTCCAAGCAGACACTG	GAG	19	2		chr7:+153268745	E10_a_2_IL2primary	IL2primary	CRISPRa
TGGGATGCAGGCAGACACTG	AAG	19	3		chr1:-166750878	E10_a_2_IL2primary	IL2primary	CRISPRa
GGAGATGGAGGCAGACACTG	GAG	19	4		chrX:+4063508	E10_a_2_IL2primary	IL2primary	CRISPRa
GGGGCTCTAAGCAGACACTG	CAG	19	4		chr11:-19364614	E10_a_2_IL2primary	IL2primary	CRISPRa
AGAGGTGGAGGCAGACACTG	GAG	19	4		chr10:-7617897	E10_a_2_IL2primary	IL2primary	CRISPRa
AGAGGTCTAAGCAGACACTG	AGG	19	4		chrX:-142516543	E10_a_2_IL2primary	IL2primary	CRISPRa
TGAATTCCAGGCAGGCACTA	TGG	19	4	LINC01499	chr11:-41835221	E10_a_2_IL2primary	IL2primary	CRISPRa
GGAGATGGAGGCAGACACTG	AAG	19	4		chrY:-12004920	E10_a_2_IL2primary	IL2primary	CRISPRa
TGAAATCTAGGTAGACACTG	CAG	21	4		chr2:+123923453	E10_a_2_IL2primary	IL2primary	CRISPRa
AGACCTCCA-GCAGACACTG	GGG	22	3		chr5:+137333413	E10_a_2_IL2primary	IL2primary	CRISPRa
TGACATCCAGGGCAGACACTG	TAG	22	3		chr10:+107902144	E10_a_2_IL2primary	IL2primary	CRISPRa
TGACCT--AGGCAGACACTG	TAG	23	3	LOC101927825	chr11:+6334004	E10_a_2_IL2primary	IL2primary	CRISPRa
TTACCTTCAGGCAGACACTA	AAG	23	4		chr15:-98049865	E10_a_2_IL2primary	IL2primary	CRISPRa
GAAGCTTCAGGCAGACACTA	CAG	23	4		chrX:+12480295	E10_a_2_IL2primary	IL2primary	CRISPRa
TGAGATACAGCCAGGCACTG	TGG	24	4		chr20:+57101292	E10_a_2_IL2primary	IL2primary	CRISPRa
TTAGGTCCTGGCAGACACTG	CAG	25	3		chr17:+2002148	E10_a_2_IL2primary	IL2primary	CRISPRa
GGAGCTCCAGG-AGACACTG	TGG	26	2		chr8:-27923355	E10_a_2_IL2primary	IL2primary	CRISPRa
GGAGCTCCAGG-AGACACTG	AAG	26	2		chr11:+9078368	E10_a_2_IL2primary	IL2primary	CRISPRa
AGAGTTCCAGGCCAGACACTG	TGG	26	3		chr6:+25530227	E10_a_2_IL2primary	IL2primary	CRISPRa
GCAGCTCCAGG-AGACACTG	TGG	26	3		chr6:-161415849	E10_a_2_IL2primary	IL2primary	CRISPRa
TCAGGTGCGGGCAGACACTG	CGG	26	4		chr17:-80964210	E10_a_2_IL2primary	IL2primary	CRISPRa
TGGGTCTCCAGGCAGACACTC	TGG	27	3		chr1:-186141862	E10_a_2_IL2primary	IL2primary	CRISPRa
GAAGCTCCAGGCAGAAACTG	AGG	27	3		chr1:+244081202	E10_a_2_IL2primary	IL2primary	CRISPRa
TGA-TTCCAGGCAGATACTG	GAG	27	3		chr12:+103885693	E10_a_2_IL2primary	IL2primary	CRISPRa
AGAGCTGGAGGCAGGCACTG	GAG	27	4		chr5:-5998437	E10_a_2_IL2primary	IL2primary	CRISPRa
TGGACTGCAGGCAGGCACTG	GGG	27	4		chrX:-104183998	E10_a_2_IL2primary	IL2primary	CRISPRa
TGAGACTCTAGGCAGACACTC	AAG	28	3		chr7:+154031611	E10_a_2_IL2primary	IL2primary	CRISPRa
TGAGACCAAGACAGACACTG	CGG	28	4		chr15:-90213816	E10_a_2_IL2primary	IL2primary	CRISPRa
TGAACTACTGACAGACACTG	AGG	28	4		chr10:-80974058	E10_a_2_IL2primary	IL2primary	CRISPRa
TCACCTCCAGACAGAAACTG	CAG	29	4		chrX:-6024122	E10_a_2_IL2primary	IL2primary	CRISPRa
AGAGCTCGAGGTAGGCACTG	AGG	29	4		chr4:-79154855	E10_a_2_IL2primary	IL2primary	CRISPRa
TTGGCTCCAGGTAGGCACTG	GAG	29	4		chr12:+109301310	E10_a_2_IL2primary	IL2primary	CRISPRa
AGAGCTCCA-GCAGGCACTG	CAG	30	3		chr4:+155040402	E10_a_2_IL2primary	IL2primary	CRISPRa
TGGG-TCCAGGCAGACACTT	TGG	30	3		chr3:-187963184	E10_a_2_IL2primary	IL2primary	CRISPRa
AGAGCCACCGGCAGACACTG	CAG	30	4		chr6:+159213278	E10_a_2_IL2primary	IL2primary	CRISPRa
AGAGCTC-AGGCAAACACTG	TGG	31	3		chr19:-8096610	E10_a_2_IL2primary	IL2primary	CRISPRa
TCAGCATCCAGGAAGACACTG	GAG	31	3		chr1:-94581827	E10_a_2_IL2primary	IL2primary	CRISPRa
GAAGCTCAAGCCAGACACTG	TGG	32	4		chr14:+92140298	E10_a_2_IL2primary	IL2primary	CRISPRa
TGAACTCCAAACAGACACTA	AAG	32	4		chr19:+34362613	E10_a_2_IL2primary	IL2primary	CRISPRa
TGAGGTCCACACAGGCACTG	CAG	33	4		chr16:-86571698	E10_a_2_IL2primary	IL2primary	CRISPRa
TGATCACACAGGCAGACACTG	AGG	35	3		chr11:-127613359	E10_a_2_IL2primary	IL2primary	CRISPRa
TGGGCTCCAGGCAGGAACTG	AAG	35	3		chr5:-173716255	E10_a_2_IL2primary	IL2primary	CRISPRa
TGATCTACAAGGCAGACACTG	GGG	35	3		chr2:+62486911	E10_a_2_IL2primary	IL2primary	CRISPRa
TGAG--CCATGCAGACACTG	GAG	36	3		chr13:+94692243	E10_a_2_IL2primary	IL2primary	CRISPRa
TGAGCTTCA-ACAGACACTG	TAG	36	3		chr4:+13423646	E10_a_2_IL2primary	IL2primary	CRISPRa
TCACCTGAAGGCAGACACTG	TGG	36	4		chr17:+79367835	E10_a_2_IL2primary	IL2primary	CRISPRa
AGTGCTCCAGCTAGACACTG	AAG	36	4		chr3:-142515923	E10_a_2_IL2primary	IL2primary	CRISPRa
GCAGCTGAAGGCAGACACTG	TAG	36	4	PKHD1	chr6:+52022819	E10_a_2_IL2primary	IL2primary	CRISPRa
TGAGGTGCATGCAGGCACTG	GAG	36	4	ESS2	chr22:-19142585	E10_a_2_IL2primary	IL2primary	CRISPRa
CCAGCTCAAAGCAGACACTG	AGG	36	4		chr9:-99594043	E10_a_2_IL2primary	IL2primary	CRISPRa
TGACCTTCAGGCAGACACTC	TGG	37	3		chr11:+28674866	E10_a_2_IL2primary	IL2primary	CRISPRa
TGAGCTAGAGGAAGGCACTG	AGG	37	4		chr13:-95192541	E10_a_2_IL2primary	IL2primary	CRISPRa
AGGGCTCCAGGCGGGCACTG	TGG	37	4		chr7:-128240616	E10_a_2_IL2primary	IL2primary	CRISPRa
TGACTTTCTGGCAGACACTG	CGG	37	4		chr6:+95642132	E10_a_2_IL2primary	IL2primary	CRISPRa
TTGGCTCCAGGCAAACACTA	AGG	37	4		chr12:+10717728	E10_a_2_IL2primary	IL2primary	CRISPRa
GGGGCTGCAAGCAGACACTG	GAG	38	4		chr1:+38361045	E10_a_2_IL2primary	IL2primary	CRISPRa
TGAGAATCATGCAGACACTG	CAG	38	4		chr1:-98407846	E10_a_2_IL2primary	IL2primary	CRISPRa
TGGGCACCACGGCAGACACTG	TGG	39	3		chr10:+79416966	E10_a_2_IL2primary	IL2primary	CRISPRa
TCATCTCCAGGCAG-CACTG	CAG	40	3		chr5:+148661347	E10_a_2_IL2primary	IL2primary	CRISPRa
AGAGCTACAGGAAGACACTA	AAG	40	4		chr12:-24752816	E10_a_2_IL2primary	IL2primary	CRISPRa
TGGGCTGCA-GCAGACACTG	TGG	41	3		chr13:+49345734	E10_a_2_IL2primary	IL2primary	CRISPRa
TGAG-TCCATGCGGACACTG	TGG	41	3		chr8:+54061521	E10_a_2_IL2primary	IL2primary	CRISPRa
TGAGTTTCAGACAGAAACTG	GGG	41	4	C6orf89	chr6:+36928299	E10_a_2_IL2primary	IL2primary	CRISPRa
TGAGATCCCAACAGACACTG	AGG	41	4		chr5:+176933219	E10_a_2_IL2primary	IL2primary	CRISPRa
AGAGCTCCAGGCAGA-ACTG	TGG	42	2		chr22:-37312016	E10_a_2_IL2primary	IL2primary	CRISPRa
TGGGCTCCAGGCAGACCACTG	AGG	42	2		chr15:+74444641	E10_a_2_IL2primary	IL2primary	CRISPRa
GGGGCTCCAGGCAGACCCTG	TGG	42	3		chr9:+131410254	E10_a_2_IL2primary	IL2primary	CRISPRa
TGTGCTC-AGGCTGACACTG	GGG	42	3		chr2:-158453878	E10_a_2_IL2primary	IL2primary	CRISPRa
TGGGCTCTAGCCAGACACTT	AGG	42	4		chr1:-236995803	E10_a_2_IL2primary	IL2primary	CRISPRa
TGGGCTCCATGCAGGCACTC	AGG	42	4		chr4:+147459277	E10_a_2_IL2primary	IL2primary	CRISPRa
GGAGCACCAG-CAGACACTG	CAG	43	3	UNC13D	chr17:-75843034	E10_a_2_IL2primary	IL2primary	CRISPRa	Primary_CRISPRa_CD4_IL2	TRUE	0.037845	-0.58695	UNC13D
TGAGCT-GTGGCAGACACTG	GAG	43	3		chr13:+44193868	E10_a_2_IL2primary	IL2primary	CRISPRa
TGCGC--CAGGCAGACACTG	AGG	43	3		chr5:-54884622	E10_a_2_IL2primary	IL2primary	CRISPRa
GGAGTTCCAGGCA-ACACTG	GGG	43	3		chr3:+102223113	E10_a_2_IL2primary	IL2primary	CRISPRa
TGAGCTCTGGGAAGGCACTG	TGG	43	4		chr2:-163044680	E10_a_2_IL2primary	IL2primary	CRISPRa
TAGGCTACAGGCAGACCCTG	GAG	43	4		chr11:+125287592	E10_a_2_IL2primary	IL2primary	CRISPRa
TGAGGCTCCAGGCAGACCCTG	CAG	44	2		chr22:-19881927	E10_a_2_IL2primary	IL2primary	CRISPRa
AGAG-TCCAGGCAGACATTG	CAG	44	3		chr8:-70175325	E10_a_2_IL2primary	IL2primary	CRISPRa
CCAGCTCCAGACAGACCCTG	AAG	44	4		chr8:+74920478	E10_a_2_IL2primary	IL2primary	CRISPRa
AGAGCACCAAGCAGGCACTG	AGG	44	4		chr18:-64278023	E10_a_2_IL2primary	IL2primary	CRISPRa
TGAACACTAGGCAGACACTT	CAG	44	4		chr10:-31574629	E10_a_2_IL2primary	IL2primary	CRISPRa
GCAGCTGCAGGCAGACACTC	TAG	44	4		chr9:+30919042	E10_a_2_IL2primary	IL2primary	CRISPRa
TGATGTGCAGGCAGATACTG	GAG	44	4		chr16:+23970451	E10_a_2_IL2primary	IL2primary	CRISPRa
TGTGTCTCCAGGCAGACCCTG	TGG	45	3		chr8:+125643119	E10_a_2_IL2primary	IL2primary	CRISPRa
TGGGATCCAGGCTGGCACTG	GGG	45	4		chr3:+34174296	E10_a_2_IL2primary	IL2primary	CRISPRa
CCCAGCCTCGGTGTGTTAGG	CAG	20	3		chr7:-156213948	E10_i_1_IFNGprimary	IFNGprimary	CRISPRi
TCCATCCCCTATGTGTTAGT	CAG	36	4		chr9:-1534751	E10_i_1_IFNGprimary	IFNGprimary	CRISPRi
TCCA-CCCCGCTGTGTTAGG	GGG	38	3		chr12:-130701259	E10_i_1_IFNGprimary	IFNGprimary	CRISPRi
ACCAGCCCC-ATGTATTAGA	CAG	41	3		chr9:-78486117	E10_i_1_IFNGprimary	IFNGprimary	CRISPRi
ACTGGCCCCAATGTGTTATG	CGG	45	4		chr4:-186939315	E10_i_1_IFNGprimary	IFNGprimary	CRISPRi
CCCAACCCCTATCTGTTAGG	CAG	46	4		chr1:-158143123	E10_i_1_IFNGprimary	IFNGprimary	CRISPRi
CCCAGCCC--ATGTGTTAGG	AGG	47	3		chr7:-51298492	E10_i_1_IFNGprimary	IFNGprimary	CRISPRi
ACCAGGCCCCGATGTGTAAGA	AGG	47	3		chr11:-68023043	E10_i_1_IFNGprimary	IFNGprimary	CRISPRi
ACCTGCCTCGTTGTGTTAGA	CAG	57	4		chrX:-129004240	E10_i_1_IFNGprimary	IFNGprimary	CRISPRi
ACTATCCCCTATGTGCTAGG	AAG	59	4		chr11:-19820883	E10_i_1_IFNGprimary	IFNGprimary	CRISPRi
TCCAGCCCAG-TGTGTTAGG	GAG	61	3		chr10:-120793068	E10_i_1_IFNGprimary	IFNGprimary	CRISPRi
ACCAGCCGCAATATGTTATG	TGG	61	4		chr17:-45776636	E10_i_1_IFNGprimary	IFNGprimary	CRISPRi
ACCAGCCCCTACTTATTAGG	TAG	62	4		chr17:-16100826	E10_i_1_IFNGprimary	IFNGprimary	CRISPRi
ACTACCCCCGGTGTGTCAGG	TAG	63	4		chr1:-10400165	E10_i_1_IFNGprimary	IFNGprimary	CRISPRi
ACCACCCACTATGTGTCAGG	GAG	66	4		chr2:+138192123	E10_i_1_IFNGprimary	IFNGprimary	CRISPRi
AACTGCCCAGATGTGTGAGG	GAG	67	4		chr2:-224670720	E10_i_1_IFNGprimary	IFNGprimary	CRISPRi
AACAGCCCCTATGTGCTAGA	CAG	67	4		chr11:+118182243	E10_i_1_IFNGprimary	IFNGprimary	CRISPRi
TCCAGCCCAGAT-TGTTAGG	GAG	68	3		chr2:+6635761	E10_i_1_IFNGprimary	IFNGprimary	CRISPRi
GCAAGCCCCAATGGGTTAGG	AGG	69	4		chr1:-163864587	E10_i_1_IFNGprimary	IFNGprimary	CRISPRi
ATAAGCCCTGATGTGTTAGC	AGG	71	4		chr22:+23283773	E10_i_1_IFNGprimary	IFNGprimary	CRISPRi
ACCAGACACGCTGTGTTAGG	TGG	72	3		chr6:+7823591	E10_i_1_IFNGprimary	IFNGprimary	CRISPRi
ACAGGCCCCGAGGTGTCAGG	CAG	72	4		chr14:+92431314	E10_i_1_IFNGprimary	IFNGprimary	CRISPRi
AACAGACCCAATGTGTAAGG	CAG	72	4		chr6:+146204832	E10_i_1_IFNGprimary	IFNGprimary	CRISPRi
ACCCACCCCGGTGTGGTAGG	AGG	73	4		chr20:-32708739	E10_i_1_IFNGprimary	IFNGprimary	CRISPRi
GCCTGCCCCGCTGTGTCAGG	AGG	74	4		chr1:-41712925	E10_i_1_IFNGprimary	IFNGprimary	CRISPRi
ACAAGCCCAGATGT-TTAGG	AGG	77	3		chr2:-24549362	E10_i_1_IFNGprimary	IFNGprimary	CRISPRi
ACCAGCCCCCACGTCTTAGG	GAG	78	3		chr16:-51322934	E10_i_1_IFNGprimary	IFNGprimary	CRISPRi
TCCAGCCTCGATGGGTTACG	AGG	78	4		chr16:+25112314	E10_i_1_IFNGprimary	IFNGprimary	CRISPRi
ACCATCCCCAAAGTGTTAGT	TGG	78	4		chr16:+57199003	E10_i_1_IFNGprimary	IFNGprimary	CRISPRi
GCCAGCTCAGAGGTGTTAGG	CAG	78	4		chr3:-138452467	E10_i_1_IFNGprimary	IFNGprimary	CRISPRi
ACCAGCACAGATG-GTTAGG	AAG	79	3		chr4:-120831986	E10_i_1_IFNGprimary	IFNGprimary	CRISPRi
AACAGCCCAGATGTATTAAG	GGG	79	4		chr15:+61241958	E10_i_1_IFNGprimary	IFNGprimary	CRISPRi
AACAGCCAGGCTGTGTTAGG	AAG	81	4		chr12:-121324402	E10_i_1_IFNGprimary	IFNGprimary	CRISPRi
ACAATCCCCGATGTGGGAGG	TGG	83	4		chr19:+45838033	E10_i_1_IFNGprimary	IFNGprimary	CRISPRi
ACAAGCACCGATGTCATAGG	AAG	83	4		chr4:+176501787	E10_i_1_IFNGprimary	IFNGprimary	CRISPRi
ACCTCCCCCGCTGTGGTAGG	CAG	85	4		chr2:+5020876	E10_i_1_IFNGprimary	IFNGprimary	CRISPRi
TCCCGCCCCGATGCGTTTGG	GAG	85	4		chr19:+374457	E10_i_1_IFNGprimary	IFNGprimary	CRISPRi
CCCAGCCGCGATGTCTTGGG	AGG	86	4		chr2:+91748011	E10_i_1_IFNGprimary	IFNGprimary	CRISPRi
TCCAGCCCCCAGGTGTGAGG	GAG	86	4		chr18:+78709809	E10_i_1_IFNGprimary	IFNGprimary	CRISPRi
ACCAGCCCC-ATAGGTTAGG	TGG	89	3		chr15:-61789405	E10_i_1_IFNGprimary	IFNGprimary	CRISPRi
GCCAGCCCCACTGTGTTAAG	GAG	90	4		chr21:+40933835	E10_i_1_IFNGprimary	IFNGprimary	CRISPRi
CCCAGCCCCGATGCATCAGG	AGG	91	4		chr17:+65443558	E10_i_1_IFNGprimary	IFNGprimary	CRISPRi
AAGAGCCCCGATGTTTTTGG	AAG	92	4		chr19:+18234669	E10_i_1_IFNGprimary	IFNGprimary	CRISPRi
AACAGCCCCGGTGTGTGTGG	TAG	93	4		chr10:-22537523	E10_i_1_IFNGprimary	IFNGprimary	CRISPRi
TCCAGCCCCTATGTCTTAAG	TAG	93	4		chr8:-117580348	E10_i_1_IFNGprimary	IFNGprimary	CRISPRi
CCCAGCCCCAATGTGTCAAG	CGG	94	4		chr6:-44629436	E10_i_1_IFNGprimary	IFNGprimary	CRISPRi
ACCAGGCCC--TGTGTTAGG	GGG	95	3		chr3:-42867959	E10_i_1_IFNGprimary	IFNGprimary	CRISPRi
ACTAGCCCATATGTCTTAGG	AGG	95	4		chr16:+49373300	E10_i_1_IFNGprimary	IFNGprimary	CRISPRi
TCCAGCTCAGATGTCTTAGG	CAG	95	4		chr2:+132589522	E10_i_1_IFNGprimary	IFNGprimary	CRISPRi
ACCAGACTGGTTGTGTTAGG	GGG	95	4		chr1:-238448868	E10_i_1_IFNGprimary	IFNGprimary	CRISPRi
ACAAGACCCGATGTGTGTGG	CAG	95	4		chr21:-16279802	E10_i_1_IFNGprimary	IFNGprimary	CRISPRi
ACCAGCCC--ATGTGGTAGG	CAG	96	3		chr2:+127635336	E10_i_1_IFNGprimary	IFNGprimary	CRISPRi
ACCATCCCCCATGTGTGTGG	CAG	96	4		chr20:-16715194	E10_i_1_IFNGprimary	IFNGprimary	CRISPRi
GCCAGCCCCGTAATGTTAGG	AAG	97	4		chr12:+43208401	E10_i_1_IFNGprimary	IFNGprimary	CRISPRi
AACAGCCCCAAGGTGCTAGG	TGG	97	4		chr21:-46055525	E10_i_1_IFNGprimary	IFNGprimary	CRISPRi
TCCAGCCCCGAGGTGTCAGT	GGG	97	4		chr5:-179891325	E10_i_1_IFNGprimary	IFNGprimary	CRISPRi
ACCAGGCCCG--GTGTTAGG	CAG	99	3		chr4:+54093688	E10_i_1_IFNGprimary	IFNGprimary	CRISPRi
CCCAGCCCCGGGGGGTTAGG	CGG	99	4		chr7:-47671540	E10_i_1_IFNGprimary	IFNGprimary	CRISPRi
ACCACCCCCATTGTGTAAGG	AGG	99	4		chr2:-42854997	E10_i_1_IFNGprimary	IFNGprimary	CRISPRi
TCCAGCCCCGCTCTGTGAGG	GGG	100	4		chr13:-84694236	E10_i_1_IFNGprimary	IFNGprimary	CRISPRi
CCCAACCCCGATGGCTTAGG	AAG	100	4		chr12:+80118438	E10_i_1_IFNGprimary	IFNGprimary	CRISPRi
ACCAGCCTCAATGTGTTCAG	TGG	100	4	LOC107986974	chr8:-125868597	E10_i_1_IFNGprimary	IFNGprimary	CRISPRi
GCCAGGCCCTATGCGTTAGG	TGG	100	4		chr17:+66950351	E10_i_1_IFNGprimary	IFNGprimary	CRISPRi
ACCTGCTCCGATGTGGTTGG	AGG	102	4		chr2:+124168522	E10_i_1_IFNGprimary	IFNGprimary	CRISPRi
ACCGGCCCGGCTGTGTTGGG	TGG	102	4		chr6:-70957998	E10_i_1_IFNGprimary	IFNGprimary	CRISPRi
ACAAGCCAAGATGGGTTAGG	AAG	102	4		chr5:-174181529	E10_i_1_IFNGprimary	IFNGprimary	CRISPRi
ACCTGGCCCCCTGTGTTAGG	TAG	105	4		chr2:+221965550	E10_i_1_IFNGprimary	IFNGprimary	CRISPRi
ACCACTCACGATGTGGTAGG	TGG	105	4		chr9:+135191263	E10_i_1_IFNGprimary	IFNGprimary	CRISPRi
ACAAGCCCAGAGGTGTTGGG	TAG	106	4		chr2:+109122478	E10_i_1_IFNGprimary	IFNGprimary	CRISPRi
ACAAGCCCAGATCTGTTAAG	GAG	106	4		chr17:-17693944	E10_i_1_IFNGprimary	IFNGprimary	CRISPRi
ACCAGCCCCAATGTGCTTGG	GAG	107	3		chr19:+20715809	E10_i_1_IFNGprimary	IFNGprimary	CRISPRi
GCCAGCCCCCATGTGCCAGG	AGG	109	4	NINJ1	chr9:+93121986	E10_i_1_IFNGprimary	IFNGprimary	CRISPRi
ACCTGCCCCCATGTTTCAGG	TGG	111	4		chr20:+10963080	E10_i_1_IFNGprimary	IFNGprimary	CRISPRi
CCCAGCCCTGCAGTGTTAGG	TGG	111	4		chr14:-99518167	E10_i_1_IFNGprimary	IFNGprimary	CRISPRi
CCCAGCCCCCATGTTTCAGG	AAG	111	4		chr1:-1577853	E10_i_1_IFNGprimary	IFNGprimary	CRISPRi
ACCAGCCCTGATGTGTTTGT	AAG	112	3		chrX:+44843492	E10_i_1_IFNGprimary	IFNGprimary	CRISPRi
ACCGGCCCCGATGTCTCAGC	AAG	112	4		chr1:+30379554	E10_i_1_IFNGprimary	IFNGprimary	CRISPRi
ACCTGCCCTGATGTGTTCTG	TGG	112	4	PKD1L2	chr16:+81147365	E10_i_1_IFNGprimary	IFNGprimary	CRISPRi
ACCAGCCTCGATGTCTTCTG	GAG	116	4		chr16:+18202659	E10_i_1_IFNGprimary	IFNGprimary	CRISPRi
ACCAGCCTCGATGTCTTCTG	GAG	116	4		chr16:+15247193	E10_i_1_IFNGprimary	IFNGprimary	CRISPRi
ACCAGCCTCGATGTCTTCTG	GAG	116	4		chr16:-16509506	E10_i_1_IFNGprimary	IFNGprimary	CRISPRi
AGCAGCCCC-ATGTGCTAGG	AAG	117	3		chr12:+13275506	E10_i_1_IFNGprimary	IFNGprimary	CRISPRi
ACCAGCCTTGATGTGTGTGG	GAG	117	4		chr6:+147038428	E10_i_1_IFNGprimary	IFNGprimary	CRISPRi
ACCAGCCACGGTGTCTAAGG	AAG	118	4		chr7:-112273050	E10_i_1_IFNGprimary	IFNGprimary	CRISPRi
GCCAGGCCCGATGAGTGAGG	AGG	121	4		chr19:+40619983	E10_i_1_IFNGprimary	IFNGprimary	CRISPRi
ACCAGCCAGGATGTGTCGGG	AAG	123	4		chr18:+36596064	E10_i_1_IFNGprimary	IFNGprimary	CRISPRi
ACCAACCCCGAAGAGTTCGG	TGG	123	4		chr16:+27029623	E10_i_1_IFNGprimary	IFNGprimary	CRISPRi
CGCAGCCCCGATGTGTGCGG	TGG	125	4		chr11:+93544213	E10_i_1_IFNGprimary	IFNGprimary	CRISPRi
ACCACGCCCGATGTGGGAGG	CAG	129	4		chr10:+7842038	E10_i_1_IFNGprimary	IFNGprimary	CRISPRi
ACCAGCCCCCATGAGAAAGG	CAG	130	4		chr17:-63540900	E10_i_1_IFNGprimary	IFNGprimary	CRISPRi
ACCAGCTCTGATGTGTTGAG	AGG	130	4		chr4:+1595772	E10_i_1_IFNGprimary	IFNGprimary	CRISPRi
ACCAGCCCTGATGGGTCAGG	AGG	131	3		chr11:-134587116	E10_i_1_IFNGprimary	IFNGprimary	CRISPRi
ACCAGCCTAGATGGCTTAGG	GAG	131	4		chr9:+16148001	E10_i_1_IFNGprimary	IFNGprimary	CRISPRi
ACCAGCCCTGAGATGTTGGG	TGG	132	4		chr9:-118444572	E10_i_1_IFNGprimary	IFNGprimary	CRISPRi
TCCAGCCCCGATGGGCCAGG	TAG	134	4		chr14:+76115763	E10_i_1_IFNGprimary	IFNGprimary	CRISPRi
ACCAGCCCAGCTGTGAGAGG	GAG	134	4		chr8:-37693785	E10_i_1_IFNGprimary	IFNGprimary	CRISPRi
AGAAGCCCTGATGTGTTTGG	TGG	135	4		chr12:+113163796	E10_i_1_IFNGprimary	IFNGprimary	CRISPRi
AGCGGCCCCGATGTGGCAGG	AGG	136	4	ADCY2	chr5:+7396286	E10_i_1_IFNGprimary	IFNGprimary	CRISPRi
ACCAGCCCCGACGGTTAAGG	GAG	137	4		chr4:-169926425	E10_i_1_IFNGprimary	IFNGprimary	CRISPRi
GTCA-CACGTTGTCTTAACC	AGG	10	3		chr3:+198034068	E10_i_1_IL2primary	IL2primary	CRISPRi
AACAGCTTATTGTCTTAACC	TAG	18	3		chr1:-102752607	E10_i_1_IL2primary	IL2primary	CRISPRi
GCCA-CTCATTGTCTTAACC	TGG	21	3		chr5:-158364695	E10_i_1_IL2primary	IL2primary	CRISPRi
TACACCACATACTCTTAACC	TAG	23	4		chr11:-42806885	E10_i_1_IL2primary	IL2primary	CRISPRi
GAGACCAGAATGTCTTAACC	TGG	27	4		chr7:+138659129	E10_i_1_IL2primary	IL2primary	CRISPRi
CAAAGCCTATTGTCTTAACC	AAG	27	4		chr2:+194761844	E10_i_1_IL2primary	IL2primary	CRISPRi
GAATGCACATT-TCTTAACC	TGG	28	3		chr2:-200194407	E10_i_1_IL2primary	IL2primary	CRISPRi
GAAAGCACGTT-TCTTAACC	TAG	35	3		chr1:+237692476	E10_i_1_IL2primary	IL2primary	CRISPRi
CACAACACGTTATCTTAACC	CAG	36	4		chr8:-66270966	E10_i_1_IL2primary	IL2primary	CRISPRi
GAAAGACACATTGTCTAAACC	AGG	37	3		chr2:-174665794	E10_i_1_IL2primary	IL2primary	CRISPRi
CACATCACATTTTCTTAACC	CAG	40	3		chr7:+83222465	E10_i_1_IL2primary	IL2primary	CRISPRi
GGCATCCCATTCTCTTAACC	CAG	41	4		chr2:+69208924	E10_i_1_IL2primary	IL2primary	CRISPRi
CACTGCAAACTGTCTTAACC	TAG	41	4		chr7:-159270470	E10_i_1_IL2primary	IL2primary	CRISPRi
GACCCCACTTTCTCTTAACC	CAG	42	4		chr12:+63927490	E10_i_1_IL2primary	IL2primary	CRISPRi
CACAACTCCTTGTCTTAACC	CAG	42	4		chr4:-31335582	E10_i_1_IL2primary	IL2primary	CRISPRi
GAGAGCAAAATGTCTTAACC	AGG	43	3		chr15:+35137012	E10_i_1_IL2primary	IL2primary	CRISPRi
GACATC-CATTATCTTAACC	CAG	43	3		chr5:-4971141	E10_i_1_IL2primary	IL2primary	CRISPRi
GATATCATATTTTCTTAACC	AAG	43	4		chr4:-30921565	E10_i_1_IL2primary	IL2primary	CRISPRi
CATAGCACATTCTCTTAACA	CAG	44	4		chr7:+38446854	E10_i_1_IL2primary	IL2primary	CRISPRi
CACAGCACCTTATCTTAACC	CAG	45	3		chr3:+179468971	E10_i_1_IL2primary	IL2primary	CRISPRi
CACAGCCCCTTGTCTTAACC	CAG	45	3		chr1:+224083864	E10_i_1_IL2primary	IL2primary	CRISPRi
CACATCCCCTTGTCTTAACC	CGG	45	4		chr21:+25834987	E10_i_1_IL2primary	IL2primary	CRISPRi
ACCAGCCCATTGACTTAACC	AAG	46	4	TSHZ1	chr18:+75287826	E10_i_1_IL2primary	IL2primary	CRISPRi
CACAACTCATTATCTTAACC	CAG	47	4		chr16:+61239977	E10_i_1_IL2primary	IL2primary	CRISPRi
GGCAG-ACACTGTCTTAACC	AAG	48	3		chr7:-108208871	E10_i_1_IL2primary	IL2primary	CRISPRi
GACAG-ATATTATCTTAACC	AAG	49	3		chrX:+36566705	E10_i_1_IL2primary	IL2primary	CRISPRi
CACAACACCTTATCTTAACC	CAG	49	4		chr7:-90069256	E10_i_1_IL2primary	IL2primary	CRISPRi
TACAACCCCTTGTCTTAACC	TAG	49	4		chr2:+129086313	E10_i_1_IL2primary	IL2primary	CRISPRi
CACAACCCCTTGTCTTAACC	CAG	49	4		chr4:-48962110	E10_i_1_IL2primary	IL2primary	CRISPRi
TACAACCCCTTGTCTTAACC	TAG	49	4		chr6:+107988744	E10_i_1_IL2primary	IL2primary	CRISPRi
CACAACCCCTTGTCTTAACC	CAG	49	4		chr4:+99025868	E10_i_1_IL2primary	IL2primary	CRISPRi
CACAACCCCTTGTCTTAACC	CAG	49	4		chr4:-25208809	E10_i_1_IL2primary	IL2primary	CRISPRi
CACAACCCCTTGTCTTAACC	CAG	49	4		chr10:+59658091	E10_i_1_IL2primary	IL2primary	CRISPRi
CACAACCCCTTGTCTTAACC	CAG	49	4		chr4:-186032392	E10_i_1_IL2primary	IL2primary	CRISPRi
AACAACCCCTTGTCTTAACC	CAG	49	4		chr4:+7981244	E10_i_1_IL2primary	IL2primary	CRISPRi
CACAACACCTTATCTTAACC	CAG	49	4	ZNF514	chr2:+95145525	E10_i_1_IL2primary	IL2primary	CRISPRi
CACAACCCCTTGTCTTAACC	CAG	49	4		chr7:+94826339	E10_i_1_IL2primary	IL2primary	CRISPRi
CACAACCCCTTGTCTTAACC	TAG	49	4		chr13:-114197013	E10_i_1_IL2primary	IL2primary	CRISPRi
CACAACCCCTTGTCTTAACC	CAG	49	4		chr3:-110528095	E10_i_1_IL2primary	IL2primary	CRISPRi
CACAACACCTTATCTTAACC	AAG	49	4		chrX:-94941427	E10_i_1_IL2primary	IL2primary	CRISPRi
CACAACCCCTTGTCTTAACC	CAG	49	4		chrX:+4446515	E10_i_1_IL2primary	IL2primary	CRISPRi
GCCAGCA-ATTGTATTAACC	AGG	51	3		chr2:+227970114	E10_i_1_IL2primary	IL2primary	CRISPRi
TACAAGCACATTGTCTGAACC	AAG	51	3		chr20:+46521647	E10_i_1_IL2primary	IL2primary	CRISPRi
AACAGGCACATTGTCTTTACC	TGG	52	3		chr16:-49921729	E10_i_1_IL2primary	IL2primary	CRISPRi
GGAAGCCCATTGTCTTAACA	GAG	52	4		chr5:+73452903	E10_i_1_IL2primary	IL2primary	CRISPRi
GGCAG-ACATTGCCTTAACC	CAG	53	3		chr8:-2134407	E10_i_1_IL2primary	IL2primary	CRISPRi
GATAGCA-ATTGGCTTAACC	TGG	53	3		chr10:+113192722	E10_i_1_IL2primary	IL2primary	CRISPRi
GACAGCAGATCTTCTTAACC	TGG	54	3		chr8:+23902899	E10_i_1_IL2primary	IL2primary	CRISPRi
GAGAGCACAT--TCTTAACC	AAG	54	3		chr4:+166041598	E10_i_1_IL2primary	IL2primary	CRISPRi
CACAACCCATTATCTTAACC	CAG	54	4		chr8:-141340522	E10_i_1_IL2primary	IL2primary	CRISPRi
CACAACACTTTATCTTAACC	CAG	54	4		chr15:+38678897	E10_i_1_IL2primary	IL2primary	CRISPRi
CACAACCCATTATCTTAACC	TAG	54	4		chr6:-66895892	E10_i_1_IL2primary	IL2primary	CRISPRi
GTTAGCACACTGTCTTAATC	AAG	56	4		chr18:-6960982	E10_i_1_IL2primary	IL2primary	CRISPRi
GACATCAAATCATCTTAACC	CAG	56	4		chr6:-149876760	E10_i_1_IL2primary	IL2primary	CRISPRi
TACAGCCCGTTATCTTAACC	CAG	57	4		chr10:-33097243	E10_i_1_IL2primary	IL2primary	CRISPRi
TACAGC-CATTTTCTTAACC	AGG	58	3		chr13:+87128654	E10_i_1_IL2primary	IL2primary	CRISPRi
GCCAGCATCTTGTCTTAGCC	CAG	58	4		chr16:+87684026	E10_i_1_IL2primary	IL2primary	CRISPRi
GAAATCTCAGTGTCTTAACC	CAG	59	4		chr15:+33377205	E10_i_1_IL2primary	IL2primary	CRISPRi
GACTGCTCATTGT-TTAACC	AGG	61	3		chr2:-159363142	E10_i_1_IL2primary	IL2primary	CRISPRi
CACAGCCCCTTCTCTTAACC	CAG	61	4		chr21:-45289529	E10_i_1_IL2primary	IL2primary	CRISPRi
CACAGCCCCTTCTCTTAACC	CAG	61	4		chr21:+45856285	E10_i_1_IL2primary	IL2primary	CRISPRi
GACAG-ACACCGTCTTAACC	AAG	62	3		chr11:-27977256	E10_i_1_IL2primary	IL2primary	CRISPRi
CACAACCCATGGTCTTAACC	CAG	62	4		chr14:-44447715	E10_i_1_IL2primary	IL2primary	CRISPRi
CACAGCTCCTTATCTTAACC	CAG	63	4		chr7:+4365139	E10_i_1_IL2primary	IL2primary	CRISPRi
CACAGCTCCTTATCTTAACC	TGG	63	4		chr2:+237070614	E10_i_1_IL2primary	IL2primary	CRISPRi
GGCAACACATTGACTTAGCC	AGG	63	4		chr12:+124220271	E10_i_1_IL2primary	IL2primary	CRISPRi
CACAGCTCCTTATCTTAACC	CAG	63	4		chr8:+17749288	E10_i_1_IL2primary	IL2primary	CRISPRi
CACAGCTCCTTATCTTAACC	CAG	63	4		chr4:-157621873	E10_i_1_IL2primary	IL2primary	CRISPRi
GACTG-ACATTTTCTTAACC	TAG	64	3		chr14:+27383068	E10_i_1_IL2primary	IL2primary	CRISPRi
GAAAGCAAAATGACTTAACC	AGG	64	4		chr8:-134986385	E10_i_1_IL2primary	IL2primary	CRISPRi
CACAACACCTTTTCTTAACC	CAG	64	4		chrY:-14559054	E10_i_1_IL2primary	IL2primary	CRISPRi
CATAGCACATTATCATAACC	AGG	65	4		chr22:+48039911	E10_i_1_IL2primary	IL2primary	CRISPRi
GACATCATATGGTCTAAACC	AAG	65	4		chr14:+41058702	E10_i_1_IL2primary	IL2primary	CRISPRi
GACAGCAC-TTCTCTTAACA	AAG	66	3	LOC105376436	chr10:-17444358	E10_i_1_IL2primary	IL2primary	CRISPRi
CCCAGCACAATGTCTTCACC	CAG	66	4		chr1:+53109861	E10_i_1_IL2primary	IL2primary	CRISPRi
GACTG-ACATTGTTTTAACC	AGG	68	3		chr18:-29697272	E10_i_1_IL2primary	IL2primary	CRISPRi
CACAGCACTTCGTCTTAATC	AAG	68	4		chr2:+49467450	E10_i_1_IL2primary	IL2primary	CRISPRi
GACATTACATAATCTTAACC	AAG	69	4		chr1:+49137176	E10_i_1_IL2primary	IL2primary	CRISPRi
TCCAGCACATTTTCTTAATC	CAG	69	4		chrX:+57810641	E10_i_1_IL2primary	IL2primary	CRISPRi
CACAACCCATTTTCTTAACC	CAG	69	4		chr10:+23971891	E10_i_1_IL2primary	IL2primary	CRISPRi
GACAGCA--TTTTCTTAACC	AAG	70	3		chr4:-71263566	E10_i_1_IL2primary	IL2primary	CRISPRi
CACAGCCCCTTATCTTAACC	TAG	70	4		chr4:-69345133	E10_i_1_IL2primary	IL2primary	CRISPRi
CACAGCCCCTTATCTTAACC	CAG	70	4		chrX:+35852730	E10_i_1_IL2primary	IL2primary	CRISPRi
CACAGCCCCTTATCTTAACC	TAG	70	4		chr4:-69180183	E10_i_1_IL2primary	IL2primary	CRISPRi
CACAGCCCCTTATCTTAACC	TAG	70	4		chr4:-69241142	E10_i_1_IL2primary	IL2primary	CRISPRi
TACACCACATTTTCTTAATC	CGG	70	4		chr1:-243586493	E10_i_1_IL2primary	IL2primary	CRISPRi
CACAGCCCCTTATCTTAACC	CAG	70	4		chr7:+114156413	E10_i_1_IL2primary	IL2primary	CRISPRi
CACAGCCCCTTATCTTAACC	CAG	70	4		chr4:-56217542	E10_i_1_IL2primary	IL2primary	CRISPRi
TACACCACATTTTCTTAATC	CAG	70	4		chr1:-185112598	E10_i_1_IL2primary	IL2primary	CRISPRi
CACAGCCCCTTATCTTAACC	CAG	70	4		chr20:+48433512	E10_i_1_IL2primary	IL2primary	CRISPRi
CACAGCCCCTTATCTTAACC	CAG	70	4		chr13:-36761326	E10_i_1_IL2primary	IL2primary	CRISPRi
GCCACCACATTTTCTTAATC	CAG	70	4		chr5:-93447819	E10_i_1_IL2primary	IL2primary	CRISPRi
CACAGCCCCTTATCTTAACC	CAG	70	4		chr6:-77643051	E10_i_1_IL2primary	IL2primary	CRISPRi
GGCACCACATTTTCTTAATC	CAG	70	4		chr1:-152815394	E10_i_1_IL2primary	IL2primary	CRISPRi
TACACCACATTTTCTTAATC	CAG	70	4		chr6:-96547591	E10_i_1_IL2primary	IL2primary	CRISPRi
CACACCACATTTTCTTAATC	CAG	70	4		chr9:+31932565	E10_i_1_IL2primary	IL2primary	CRISPRi
CACAGCCCCTTATCTTAACC	TAG	70	4		chr7:+139008711	E10_i_1_IL2primary	IL2primary	CRISPRi
GCCACCACATTTTCTTAATC	CAG	70	4		chr3:+137827999	E10_i_1_IL2primary	IL2primary	CRISPRi
GACAGCATTTTCTCTTAATC	TGG	70	4		chr14:+92396987	E10_i_1_IL2primary	IL2primary	CRISPRi
TTTGTTCTGTGGAGTCGCAA	AAG	32	4	FLJ32742	chrX:+27590335	E10_i_2_IFNGprimary	IFNGprimary	CRISPRi
GCT-GTCTGCGGCGTCGCAG	CGG	38	3	GORASP2	chr2:+170929155	E10_i_2_IFNGprimary	IFNGprimary	CRISPRi
GTTAGTCTGCGG-GTAGCAA	AGG	60	3		chr6:+155348741	E10_i_2_IFNGprimary	IFNGprimary	CRISPRi
GTTCATCTGCGGCATCTCAA	AAG	62	4		chr13:-26074766	E10_i_2_IFNGprimary	IFNGprimary	CRISPRi
GTTGGTC-ACGGCATCGCAA	AAG	68	3		chr8:+121545706	E10_i_2_IFNGprimary	IFNGprimary	CRISPRi
TTTGGTCTTCAGCGTGGCAA	CAG	72	4		chrX:-50900765	E10_i_2_IFNGprimary	IFNGprimary	CRISPRi
GTAGGGGTGCGGCGTCACAA	AAG	82	4		chr3:-122924963	E10_i_2_IFNGprimary	IFNGprimary	CRISPRi
GTTGGTCTGTGGAGTCAGAA	GGG	86	4		chr15:+92721616	E10_i_2_IFNGprimary	IFNGprimary	CRISPRi
GTTGGTCTGCAGGGTCACGA	GAG	98	4		chr10:+93175153	E10_i_2_IFNGprimary	IFNGprimary	CRISPRi
GTGGGTCTGCGGAGTAGAAA	TGG	100	4		chr16:-88906306	E10_i_2_IFNGprimary	IFNGprimary	CRISPRi
GTTCGTCTGCTGCATCTCAA	AAG	102	4		chr13:+25002587	E10_i_2_IFNGprimary	IFNGprimary	CRISPRi
GTTAGTCTGAGGGGTAGCAA	GGG	103	4		chrX:+146279022	E10_i_2_IFNGprimary	IFNGprimary	CRISPRi
GTTGGTCTGCATCGTTGCCA	AAG	106	4		chr2:-83340625	E10_i_2_IFNGprimary	IFNGprimary	CRISPRi
GTGGGGCTGCGGTGTCGCAG	GAG	108	4		chr8:-142337699	E10_i_2_IFNGprimary	IFNGprimary	CRISPRi
GTTGCTCTGCTGCTTTGCAA	GGG	119	4		chr12:-104375775	E10_i_2_IFNGprimary	IFNGprimary	CRISPRi
GTCGGGCTGCGGCGTCTCAT	TAG	119	4		chr2:-232387584	E10_i_2_IFNGprimary	IFNGprimary	CRISPRi
GTTGGTCTGGAGGGTAGCAA	AGG	119	4		chr15:+62030843	E10_i_2_IFNGprimary	IFNGprimary	CRISPRi
GTTGGTCTGCGG-GTGGCCA	TGG	122	3		chr3:+74751750	E10_i_2_IFNGprimary	IFNGprimary	CRISPRi
CTTGGTCTGGGGCCTCCCAA	TAG	127	4		chr3:-67326976	E10_i_2_IFNGprimary	IFNGprimary	CRISPRi
GTTGGTGTGCTGCATCCCAA	TAG	128	4		chr7:+138545634	E10_i_2_IFNGprimary	IFNGprimary	CRISPRi
GTTGGACTGCTGGGTTGCAA	CGG	134	4		chr20:+45420708	E10_i_2_IFNGprimary	IFNGprimary	CRISPRi
GGTGGTCTGAGGCGTTGCAG	GAG	137	4		chr14:+75444402	E10_i_2_IFNGprimary	IFNGprimary	CRISPRi
GCTGGTCTGCGTCTTCGGAA	TGG	138	4	SLC52A3	chr20:-765734	E10_i_2_IFNGprimary	IFNGprimary	CRISPRi
GTTGGTCTGCGGTGCAGGAA	GAG	139	4		chr18:+10713965	E10_i_2_IFNGprimary	IFNGprimary	CRISPRi
CTTGGGCTGCGGCGTCGTAC	TGG	139	4	T	chr6:+166158361	E10_i_2_IFNGprimary	IFNGprimary	CRISPRi
GTTGGTCTGGGGGCTCACAA	TAG	141	4		chr15:-94484700	E10_i_2_IFNGprimary	IFNGprimary	CRISPRi
ATTGGTCTGCTGCTTGGCAA	GAG	143	4		chr11:+79625537	E10_i_2_IFNGprimary	IFNGprimary	CRISPRi
GGTGGCCTGCGGCGGCGCGA	GGG	144	4		chr8:+139988686	E10_i_2_IFNGprimary	IFNGprimary	CRISPRi
GTTGGTCTGCGGCGTTTCCC	CAG	145	4		chr2:+231812091	E10_i_2_IFNGprimary	IFNGprimary	CRISPRi
GTTGGTCTGTGGGGTCGGAG	GGG	146	4		chr2:+238557269	E10_i_2_IFNGprimary	IFNGprimary	CRISPRi
GTTGGTCTCCTGCGGCCCAA	AGG	146	4		chr1:+3228472	E10_i_2_IFNGprimary	IFNGprimary	CRISPRi
GTTGGTCTGCGGTGTGGAGA	GAG	158	4		chr13:+32587865	E10_i_2_IFNGprimary	IFNGprimary	CRISPRi
GTTGGTCTGGGGCGGGGCAG	CGG	172	4		chrX:+136636564	E10_i_2_IFNGprimary	IFNGprimary	CRISPRi
GACAGAGACTGGCCACACCC	AGG	43	4		chr12:-131047252	E10_i_2_IL2primary	IL2primary	CRISPRi
GTAAAAGGCAGGCCACACTC	TGG	44	4		chr4:+20149421	E10_i_2_IL2primary	IL2primary	CRISPRi
GACAGAGGCAGGGCCACACTC	CAG	46	3		chr9:+126131807	E10_i_2_IL2primary	IL2primary	CRISPRi
AACAGAGGCAGGCCAAACGC	AGG	47	4		chr11:+11421590	E10_i_2_IL2primary	IL2primary	CRISPRi
CACAGAGGCGGGCCCCACGC	TGG	48	3		chr19:+50382328	E10_i_2_IL2primary	IL2primary	CRISPRi
AACAAAAGCGGGCCCCACGC	GGG	49	3		chr21:+31558130	E10_i_2_IL2primary	IL2primary	CRISPRi
GGCAAAGGCGAGCCACAGGC	GAG	51	3		chr14:-62629969	E10_i_2_IL2primary	IL2primary	CRISPRi
GACCAAGCCAGGCCACACCC	CAG	51	4		chr22:-47821635	E10_i_2_IL2primary	IL2primary	CRISPRi
GACGCAGGAGAGCCACACGC	CAG	53	4	CAPG	chr2:+85418397	E10_i_2_IL2primary	IL2primary	CRISPRi
GACAAAGGCGCGCC-CACGC	TGG	55	2		chr22:+16857024	E10_i_2_IL2primary	IL2primary	CRISPRi
CACAAAGGCGG-CCACGCGC	AGG	59	3		chr5:-180352819	E10_i_2_IL2primary	IL2primary	CRISPRi
GACACAAGGCTGGCCACACGG	GAG	59	3		chrX:+105393076	E10_i_2_IL2primary	IL2primary	CRISPRi
GACCAAGGCAGGTCACACTC	AGG	59	4		chr5:-140252423	E10_i_2_IL2primary	IL2primary	CRISPRi
GAATAATGCGGGCCACAGGC	AGG	60	4	APOBEC3F	chr22:+39054879	E10_i_2_IL2primary	IL2primary	CRISPRi
GGCAAAGGAGAACCACACGC	AGG	62	4		chr2:+138769587	E10_i_2_IL2primary	IL2primary	CRISPRi
GACAGATGCTTGCCACACGC	AAG	63	4		chr7:+4197870	E10_i_2_IL2primary	IL2primary	CRISPRi
GACAAAGG-GGCCCATACGC	TGG	66	3		chr13:-68668245	E10_i_2_IL2primary	IL2primary	CRISPRi
GAAAAAGGCCATCCACACGC	CAG	67	4		chr4:-5153442	E10_i_2_IL2primary	IL2primary	CRISPRi
TACAAAAGAGGGCCACACCC	AAG	67	4		chr3:-61869291	E10_i_2_IL2primary	IL2primary	CRISPRi
GACAAAGACCCGCCAAACGC	CAG	68	4	LOC102724219	chr21:-5553656	E10_i_2_IL2primary	IL2primary	CRISPRi
GACAAAGACCCGCCAAACGC	CAG	68	4		chr21:+6267296	E10_i_2_IL2primary	IL2primary	CRISPRi
GACAAAGACCCGCCAAACGC	CAG	68	4	LOC102724843	chr21:-7048878	E10_i_2_IL2primary	IL2primary	CRISPRi
GACAAAGACCCGCCAAACGC	CAG	68	4		chr21:-6721809	E10_i_2_IL2primary	IL2primary	CRISPRi
GAGAAAGGCTGGCGGCACGC	CGG	68	4		chr5:-6733318	E10_i_2_IL2primary	IL2primary	CRISPRi
GACAAAGACCCGCCAAACGC	CAG	68	4	LOC102724951	chr21:-7430656	E10_i_2_IL2primary	IL2primary	CRISPRi
TACAAAAGCAGGCCACAGGC	TAG	70	4		chr18:-24925449	E10_i_2_IL2primary	IL2primary	CRISPRi
GGCAAAGTGGGGCCACACCC	TAG	70	4		chr12:+116559528	E10_i_2_IL2primary	IL2primary	CRISPRi
GACAAAGCCAGGACACACCC	AGG	70	4		chr4:-150138230	E10_i_2_IL2primary	IL2primary	CRISPRi
TACAAAAGCAGGCCACAGGC	AGG	70	4		chrX:-143798597	E10_i_2_IL2primary	IL2primary	CRISPRi
CACAATGGGAGGCCACACGC	TGG	72	4		chr8:-143289239	E10_i_2_IL2primary	IL2primary	CRISPRi
GAGAAAGGCGCGACACACAC	GAG	72	4		chr12:-104715850	E10_i_2_IL2primary	IL2primary	CRISPRi
GCCAATAGCGGGCCACAGGC	AAG	75	4		chr17:-57508183	E10_i_2_IL2primary	IL2primary	CRISPRi
GACAAAGGCCGCGCCAAACGC	TGG	76	3		chr7:-65269359	E10_i_2_IL2primary	IL2primary	CRISPRi
GCCAAATGTGGGCCACACTC	TGG	76	4		chr17:+82230680	E10_i_2_IL2primary	IL2primary	CRISPRi
GACTAAGCTGGGCCACACCC	CAG	76	4		chr1:+33715595	E10_i_2_IL2primary	IL2primary	CRISPRi
GACAAAGGGCAGCCACACTC	TAG	77	4		chr11:+12148562	E10_i_2_IL2primary	IL2primary	CRISPRi
GACACAGCCAGGCCACATGC	CAG	78	4		chr7:-45294720	E10_i_2_IL2primary	IL2primary	CRISPRi
GACAAAGCCAGGCCAAACCC	TAG	78	4		chr22:+38456479	E10_i_2_IL2primary	IL2primary	CRISPRi
TACAAAGGCTGGCCACACTG	TGG	79	4		chr4:+9742887	E10_i_2_IL2primary	IL2primary	CRISPRi
GATGAAGGAGGGCCACATGC	CAG	79	4		chr15:-69201000	E10_i_2_IL2primary	IL2primary	CRISPRi
GACTGAGGCGGGCCTCACCC	CAG	80	4	MAGEA12	chrX:+152733876	E10_i_2_IL2primary	IL2primary	CRISPRi
GACTGAGGCGGGCCTCACCC	CAG	80	4	MAGEA2	chrX:-152753750	E10_i_2_IL2primary	IL2primary	CRISPRi
GACTGAGGCGGGCCTCACCC	CAG	80	4		chrX:+152714699	E10_i_2_IL2primary	IL2primary	CRISPRi
CACAAAGGAGGCCCACACCC	AAG	81	4		chrX:+137915298	E10_i_2_IL2primary	IL2primary	CRISPRi
GGCACAGGCAGGGCACACGC	TGG	83	4		chr10:-124597736	E10_i_2_IL2primary	IL2primary	CRISPRi
TGCAAAGGCGGGCCAGGCGC	AAG	83	4	ITGB4	chr17:-75740376	E10_i_2_IL2primary	IL2primary	CRISPRi
GGCAAAGGCTGGCCAAAGGC	GGG	85	4		chr1:-45011349	E10_i_2_IL2primary	IL2primary	CRISPRi
GAGACAGGCGGGACACAGGC	AAG	86	4		chr9:-114161675	E10_i_2_IL2primary	IL2primary	CRISPRi
GACACAGGCGAGACACAGGC	TAG	86	4		chr4:+138920535	E10_i_2_IL2primary	IL2primary	CRISPRi
GACAGAGGATGGCCACACGT	GGG	87	4		chr2:+240371471	E10_i_2_IL2primary	IL2primary	CRISPRi
AACAAATGCGGGCCACACAT	GAG	87	4		chr8:-50728670	E10_i_2_IL2primary	IL2primary	CRISPRi
GACAAAGCCAGGACACAAGC	CAG	88	4		chr12:-19667449	E10_i_2_IL2primary	IL2primary	CRISPRi
AACAAAGGCGGGTCACAGTC	CAG	89	4		chr7:+75718787	E10_i_2_IL2primary	IL2primary	CRISPRi
GACAA-GGCAGGCCACAAGC	CAG	91	3		chr11:-43989924	E10_i_2_IL2primary	IL2primary	CRISPRi
GAGGAAGGCGGGCCCCACGT	GAG	91	4	LOC101927262	chr2:-294146	E10_i_2_IL2primary	IL2primary	CRISPRi
GAGGAAGGCGGGCCCCACGT	GAG	91	4	LOC101927262	chr2:-293666	E10_i_2_IL2primary	IL2primary	CRISPRi
GAGGAAGGCGGGCCCCACGT	GAG	91	4	LOC101927262	chr2:-294290	E10_i_2_IL2primary	IL2primary	CRISPRi
TACAAAGGCGGATCACAGGC	TGG	91	4		chr5:-181141936	E10_i_2_IL2primary	IL2primary	CRISPRi
GAGGAAGGCGGGCCCCACGT	GAG	91	4	LOC101927262	chr2:-294002	E10_i_2_IL2primary	IL2primary	CRISPRi
GACCAAGGCGAGCCACTTGC	AGG	92	4		chr7:-151592571	E10_i_2_IL2primary	IL2primary	CRISPRi
GAGGAAGGCGGGCCTCACGT	GAG	93	4	LOC101927262	chr2:-293906	E10_i_2_IL2primary	IL2primary	CRISPRi
GGGAAAGGCGGGCCACAGGT	GAG	93	4		chr7:-142381695	E10_i_2_IL2primary	IL2primary	CRISPRi
GAGGAAGGCGGGCCTCACGT	GAG	93	4	LOC101927262	chr2:-294194	E10_i_2_IL2primary	IL2primary	CRISPRi
GACAAAGGCCGGGCCACACTG	AGG	95	3		chr14:-71883484	E10_i_2_IL2primary	IL2primary	CRISPRi
GACGAAGGCGGGGCGCCCGC	TGG	98	4	LINC01126	chr2:-43227784	E10_i_2_IL2primary	IL2primary	CRISPRi
GACGAAGACGGGCCCCAGGC	TGG	99	4	DNAJA4	chr15:+78280415	E10_i_2_IL2primary	IL2primary	CRISPRi
GACAGAAGCGGGCCCCAGGC	CAG	99	4		chr1:-2557582	E10_i_2_IL2primary	IL2primary	CRISPRi
GACACAGGAGGGCCACAGGC	CAG	100	3		chr14:-94305839	E10_i_2_IL2primary	IL2primary	CRISPRi
GACAAAGGCTGGC-ACAGGC	CAG	101	3		chr16:-79917892	E10_i_2_IL2primary	IL2primary	CRISPRi
GACAAAGCCGGGCCGGCCGC	CAG	102	4		chr20:+57709283	E10_i_2_IL2primary	IL2primary	CRISPRi
GGCAAAGGCAGGCCAGGCGC	CAG	102	4		chr8:+144321918	E10_i_2_IL2primary	IL2primary	CRISPRi
GACAAAGCCGAGCCAGAGGC	AGG	103	4		chr4:-1412837	E10_i_2_IL2primary	IL2primary	CRISPRi
GATAATGGCGGGCCCCACCC	CAG	104	4		chr11:+64792737	E10_i_2_IL2primary	IL2primary	CRISPRi
GACACAGCCGGTCCCCACGC	CAG	105	4		chr16:+1026668	E10_i_2_IL2primary	IL2primary	CRISPRi
CACAATGGAGGGCCACACGG	AGG	106	4		chr3:-13574373	E10_i_2_IL2primary	IL2primary	CRISPRi
GAAAAAGGCAGGCCACAGAC	TGG	106	4		chr14:+105799863	E10_i_2_IL2primary	IL2primary	CRISPRi
GACAGAGGCGGGACACCCGG	GGG	109	4		chr17:-74861321	E10_i_2_IL2primary	IL2primary	CRISPRi
GACAAAGGGTGGCCACACCT	CAG	110	4		chr10:-79276072	E10_i_2_IL2primary	IL2primary	CRISPRi
GTCAAAGGCCTGCTACACGC	CAG	111	4		chr10:+118122654	E10_i_2_IL2primary	IL2primary	CRISPRi
GACAAAGGCTGGACACACAG	CAG	111	4		chr1:-154774341	E10_i_2_IL2primary	IL2primary	CRISPRi
CACAAAGGGGGGCCACCTGC	AAG	112	4		chr21:-37073805	E10_i_2_IL2primary	IL2primary	CRISPRi
GACAATGGCGGCCCAAACGG	AGG	114	4		chr1:+7885372	E10_i_2_IL2primary	IL2primary	CRISPRi
GACAGAGGCGGGTCAGACGG	GGG	115	4		chr19:-1253926	E10_i_2_IL2primary	IL2primary	CRISPRi
GACAAGGGTGGGCCACACTC	CAG	116	3		chr7:-6649760	E10_i_2_IL2primary	IL2primary	CRISPRi
GACACAGGCGAGCCACTGGC	AGG	116	4		chr5:-12262568	E10_i_2_IL2primary	IL2primary	CRISPRi
AACAAAGGCAGGCCTCAAGC	TGG	116	4		chr16:+77343600	E10_i_2_IL2primary	IL2primary	CRISPRi
GCCAAAGGCAGGGCACAGGC	CAG	116	4		chr19:-5091832	E10_i_2_IL2primary	IL2primary	CRISPRi
GGCAAAGGAGGGCCACGAGC	AAG	116	4		chr1:-234891166	E10_i_2_IL2primary	IL2primary	CRISPRi
GACAGAGGCAGGGCACAGGC	CAG	117	4		chr13:-99395998	E10_i_2_IL2primary	IL2primary	CRISPRi
GACCAAGGCCGGCGACACGG	TGG	119	4	ANKRD6	chr6:-89433321	E10_i_2_IL2primary	IL2primary	CRISPRi
GACAAAGGCGGG-AACATGC	AAG	120	3		chr5:+10713796	E10_i_2_IL2primary	IL2primary	CRISPRi
GCCAAAGGGGGGCTCCACGC	GGG	120	4		chrX:-150711692	E10_i_2_IL2primary	IL2primary	CRISPRi
GACAAAGGCGGGATATGCGC	AGG	121	4		chr12:+102992805	E10_i_2_IL2primary	IL2primary	CRISPRi
GTCAAGGGTGGGCCACACCC	CGG	123	4		chr17:+83090975	E10_i_2_IL2primary	IL2primary	CRISPRi
GACAAACCAGGGCCACAAGC	AGG	123	4		chr7:-157023380	E10_i_2_IL2primary	IL2primary	CRISPRi
GACAAATGCAGGCCACAGGG	TAG	124	4		chr6:-89882575	E10_i_2_IL2primary	IL2primary	CRISPRi
GACAAAGGCAGGCCACATTT	CAG	125	4	LOC105374897	chr6:+4905445	E10_i_2_IL2primary	IL2primary	CRISPRi
GACCAAGGCGGGCGAATCGC	AAG	125	4		chr2:-190567882	E10_i_2_IL2primary	IL2primary	CRISPRi
GACAAAGGAGGGACACCCCC	AGG	126	4		chr1:-53277861	E10_i_2_IL2primary	IL2primary	CRISPRi
ACACGCACCCCTTCCGCCAA	TGG	26	4		chr6:+170286828	E11_a_1_IFNGprimary	IFNGprimary	CRISPRa
ATCGACCCCGCCTCCACCAA	GGG	27	4		chr4:+148732903	E11_a_1_IFNGprimary	IFNGprimary	CRISPRa
CCCGTCCCCGCCCCCGCCAA	CAG	36	4		chr3:+73497801	E11_a_1_IFNGprimary	IFNGprimary	CRISPRa
ACTGTCCCCACTTCCACCAA	GGG	38	4		chr2:-241968066	E11_a_1_IFNGprimary	IFNGprimary	CRISPRa
GCGGGCACCGCTTCCGCCAG	GGG	39	4	NMB	chr15:+84658385	E11_a_1_IFNGprimary	IFNGprimary	CRISPRa
GCCGGCCTCGCTTCCTCCAA	GGG	48	3	LOC107986674	chr6:-169934242	E11_a_1_IFNGprimary	IFNGprimary	CRISPRa
ACCAGCCCCTCTTCCGCTAA	AGG	50	3		chr1:+154827293	E11_a_1_IFNGprimary	IFNGprimary	CRISPRa
ACCTGCCCC-CTCCCGCCAA	GAG	51	3		chr1:-200949885	E11_a_1_IFNGprimary	IFNGprimary	CRISPRa
GCGGGCGCCGCTTCCGCCAG	AGG	57	4	ZNF785	chr16:-30583060	E11_a_1_IFNGprimary	IFNGprimary	CRISPRa
GCCAGCCCCTCTTCCGCCAC	AGG	58	4		chr13:+46465454	E11_a_1_IFNGprimary	IFNGprimary	CRISPRa
ACCGCCCCCTGCTTCCGCCAG	CAG	59	3		chr13:+21130797	E11_a_1_IFNGprimary	IFNGprimary	CRISPRa
ACCAGCGCCGCTTCACGCCAA	AGG	59	3	TMEM101	chr17:+44014442	E11_a_1_IFNGprimary	IFNGprimary	CRISPRa
CCTGGCCCCGCCTCCGCCAC	AGG	59	4		chr18:-9017018	E11_a_1_IFNGprimary	IFNGprimary	CRISPRa
CCCAGCCCCGATTCCTCCAA	CAG	59	4		chr1:-22408799	E11_a_1_IFNGprimary	IFNGprimary	CRISPRa
ACCGACCCCTCGTCCACCAA	GGG	60	4	DIXDC1	chr11:+111976965	E11_a_1_IFNGprimary	IFNGprimary	CRISPRa
CCCGGCCCCGCTCCCGCCAG	GGG	65	3		chr17:-732931	E11_a_1_IFNGprimary	IFNGprimary	CRISPRa
CCCTGCCCAGCTTCCGCCAT	CAG	71	4		chr15:-89103802	E11_a_1_IFNGprimary	IFNGprimary	CRISPRa
CCCGGCCCCGCCTCCGCCTC	CAG	71	4		chr19:+1992921	E11_a_1_IFNGprimary	IFNGprimary	CRISPRa
ACCAGCTCCCCTTCCGCCAT	AAG	71	4		chr2:-174712020	E11_a_1_IFNGprimary	IFNGprimary	CRISPRa
ACCAGCCCCGCCTCCCCCTA	AGG	72	4		chr3:-13242589	E11_a_1_IFNGprimary	IFNGprimary	CRISPRa
ACCGGCACCGCGT-CGCCAA	GGG	75	3	GDF7	chr2:+20670984	E11_a_1_IFNGprimary	IFNGprimary	CRISPRa
GCCGGCCCCGCCCCCGCCCA	AGG	75	4		chr21:-45643610	E11_a_1_IFNGprimary	IFNGprimary	CRISPRa
ACTGGCCCCACCTCCGCAAA	GAG	77	4		chr17:-50934886	E11_a_1_IFNGprimary	IFNGprimary	CRISPRa
AACAGCCCCGCTTCCGGCCA	CAG	78	4	CHKB	CHKB-CPT1B	chr22:+50582739	E11_a_1_IFNGprimary	IFNGprimary	CRISPRa
ACCAGCCTCGTTTCAGCCAA	CAG	79	4		chr21:+31561042	E11_a_1_IFNGprimary	IFNGprimary	CRISPRa
ACTGGCCCCGATTCCCCCTA	TGG	79	4		chr16:-10172661	E11_a_1_IFNGprimary	IFNGprimary	CRISPRa
CCCGGCCCCGCCCCCGCCGA	GGG	79	4		chr21:-44510872	E11_a_1_IFNGprimary	IFNGprimary	CRISPRa
AGCG-CCCCGCTCCCGCCAA	GGG	80	3	PTMA	chr2:-231709758	E11_a_1_IFNGprimary	IFNGprimary	CRISPRa
CCCGGCCGCGCGTCCCCCAA	GAG	81	4	SLC39A3	chr19:-2732663	E11_a_1_IFNGprimary	IFNGprimary	CRISPRa
GCCGGCCCGCCTCCCGCCAA	AGG	81	4		chr6:+1515516	E11_a_1_IFNGprimary	IFNGprimary	CRISPRa
ACCGGCCCCCGCCTCCCCCAA	CAG	82	3	LOC101929709	chr8:-89757445	E11_a_1_IFNGprimary	IFNGprimary	CRISPRa
GCCGGCCCCGCCCCAGCCAA	GGG	82	4		chr18:-13619680	E11_a_1_IFNGprimary	IFNGprimary	CRISPRa
ACCGGCCCCGCCTC-GCCAT	GAG	83	3		chr8:-143471904	E11_a_1_IFNGprimary	IFNGprimary	CRISPRa
TCCAGCCCAGCTTCCTCCAA	GAG	83	4		chr2:-105441297	E11_a_1_IFNGprimary	IFNGprimary	CRISPRa
TCTGGCCCCGCTTCCGCAAG	CAG	87	4	PRR23D2	chr8:+7784004	E11_a_1_IFNGprimary	IFNGprimary	CRISPRa
ACCCTCCCCGCTTCCTCCCA	TGG	87	4		chr20:+38110012	E11_a_1_IFNGprimary	IFNGprimary	CRISPRa
TCTGGCCCCGCTTCCGCAAG	CAG	87	4	PRR23D1	chr8:-7537016	E11_a_1_IFNGprimary	IFNGprimary	CRISPRa
CCCGGCCCCGGTCCCGCCTA	CGG	87	4		chr19:-531580	E11_a_1_IFNGprimary	IFNGprimary	CRISPRa
ACTGGCCCTGCTCCCACCAA	GGG	92	4		chr6:-80111390	E11_a_1_IFNGprimary	IFNGprimary	CRISPRa
ACCGGCCCACGCTGCCGCCGA	GGG	93	3		chr14:-34874707	E11_a_1_IFNGprimary	IFNGprimary	CRISPRa
ACCTGCCCCTCTTCCTCCAG	AGG	93	4		chr16:+75319673	E11_a_1_IFNGprimary	IFNGprimary	CRISPRa
ACCGTCCCCTCTTCCTCCAT	AAG	93	4		chr2:-239178719	E11_a_1_IFNGprimary	IFNGprimary	CRISPRa
TCCGGCCCCGCCTCCGCCCC	CGG	95	4	KCTD10	chr12:-109477335	E11_a_1_IFNGprimary	IFNGprimary	CRISPRa	Primary_CRISPRa_CD8_IFNG	TRUE	0.028672	-0.7784	KCTD10
ACCGGCCCCGCACCCGCCAG	GAG	97	3	WRN	PURG	chr8:+31033310	E11_a_1_IFNGprimary	IFNGprimary	CRISPRa
ACCGGCCCCGCCTCCAACAG	CAG	98	4		chr17:+6457954	E11_a_1_IFNGprimary	IFNGprimary	CRISPRa
ACCGGCCTGCCTTCCTCCAA	CAG	100	4		chr20:+3399819	E11_a_1_IFNGprimary	IFNGprimary	CRISPRa
ACTGGTCCCTCTTCCCCCAA	CAG	100	4		chr12:+57159801	E11_a_1_IFNGprimary	IFNGprimary	CRISPRa
GCCGGACCTGCTTCCGCCAG	TGG	100	4	SFI1	chr22:+31611808	E11_a_1_IFNGprimary	IFNGprimary	CRISPRa
ACCAACCCCGCTTCTGCCAC	TGG	101	4	UBE2L3	chr22:+21623063	E11_a_1_IFNGprimary	IFNGprimary	CRISPRa
CCCGGCCCCGCCTTCCCCAA	GAG	101	4		chr3:-49007991	E11_a_1_IFNGprimary	IFNGprimary	CRISPRa
TCCGGCCCCGCTTGCACCCA	AGG	104	4	ZNF414	chr19:-8510743	E11_a_1_IFNGprimary	IFNGprimary	CRISPRa
TCCGGCCCCCCATCCCCCAA	CAG	105	4		chr13:-70926865	E11_a_1_IFNGprimary	IFNGprimary	CRISPRa
ACAGGCCCCGCCTCCTCCAC	TGG	106	4		chr20:-62321220	E11_a_1_IFNGprimary	IFNGprimary	CRISPRa
ACTGGCCCCACTTCTGCCAG	CAG	106	4		chr19:-34368913	E11_a_1_IFNGprimary	IFNGprimary	CRISPRa
ACCCGCCCAGCTTCCGGCCA	TAG	113	4		chr11:-755984	E11_a_1_IFNGprimary	IFNGprimary	CRISPRa
ACCGCCCCCACTTCCTCGAA	TAG	117	4		chr9:-23824832	E11_a_1_IFNGprimary	IFNGprimary	CRISPRa
TGCGGCCCCACTTCCCCCAA	AAG	117	4	KCTD1	chr18:-26546878	E11_a_1_IFNGprimary	IFNGprimary	CRISPRa
AGCGGCCACGCCTCCTCCAA	TGG	120	4		chr1:+3901393	E11_a_1_IFNGprimary	IFNGprimary	CRISPRa
CCCGGCCCGGCTTCTGCCGA	CAG	120	4		chr6:+145814820	E11_a_1_IFNGprimary	IFNGprimary	CRISPRa
ACCGGCCCTCCCTCTGCCAA	GAG	122	4		chr2:-28321666	E11_a_1_IFNGprimary	IFNGprimary	CRISPRa
ACCCGCCCCGCTCCACCCAA	CAG	125	4		chr10:-129743109	E11_a_1_IFNGprimary	IFNGprimary	CRISPRa
ACCGGCCTGGCTTGGGCCAA	AAG	125	4	DNHD1	chr11:+6567442	E11_a_1_IFNGprimary	IFNGprimary	CRISPRa
ACCGGCCCCTCTCACGCCGA	GAG	127	4		chr7:-56371768	E11_a_1_IFNGprimary	IFNGprimary	CRISPRa
ACCGGCCCCTCTCACGCCGA	GAG	127	4		chr7:-56370470	E11_a_1_IFNGprimary	IFNGprimary	CRISPRa
ACCGGCCCCTCTCACGCCGA	GAG	127	4		chr7:-56374359	E11_a_1_IFNGprimary	IFNGprimary	CRISPRa
ACCGGCCCCTCTCACGCCGA	GAG	127	4		chr7:-56373066	E11_a_1_IFNGprimary	IFNGprimary	CRISPRa
ACCAGCCCTGCTTCCTCCAT	GGG	128	4		chr5:+38368341	E11_a_1_IFNGprimary	IFNGprimary	CRISPRa
ACTGGCCCCGCTGTCGCCAT	TGG	128	4		chr13:+105569907	E11_a_1_IFNGprimary	IFNGprimary	CRISPRa
AGAGGCCCCGCTCCCGCCAC	CAG	128	4		chr7:+2144384	E11_a_1_IFNGprimary	IFNGprimary	CRISPRa
ACCAGCCCAGCTGCCTCCAA	AGG	128	4		chr11:+30424958	E11_a_1_IFNGprimary	IFNGprimary	CRISPRa
CCCGGCCCCGCTTCCGGCGC	AGG	131	4	RAB3IP	chr12:+69738841	E11_a_1_IFNGprimary	IFNGprimary	CRISPRa
ACCGCCCCCGCTGCCGCCGC	GAG	138	4	PGR	chr11:-101127788	E11_a_1_IFNGprimary	IFNGprimary	CRISPRa
ACAGGTCCCGCTTGCGCCAC	AGG	138	4	ARC	chr8:+142613346	E11_a_1_IFNGprimary	IFNGprimary	CRISPRa
ACCGACCCCGCTTCAGCGCA	CGG	138	4		chr19:+2050636	E11_a_1_IFNGprimary	IFNGprimary	CRISPRa
ATCGGCCCCGCTGCTGCCAC	CAG	142	4	TNRC6B	chr22:-40323077	E11_a_1_IFNGprimary	IFNGprimary	CRISPRa
ACCGGCCCTGCTTCCACTGA	AAG	144	4		chr1:+100616347	E11_a_1_IFNGprimary	IFNGprimary	CRISPRa
AGCGGCCCCGCTTCCTCCTT	CAG	147	4		chr14:+105882453	E11_a_1_IFNGprimary	IFNGprimary	CRISPRa
ACCGGCCCAGCTCCCTCCAT	GAG	148	4	KLHL29	chr2:+23707647	E11_a_1_IFNGprimary	IFNGprimary	CRISPRa
ACCGGCCCCACTGCCCCCAG	GGG	150	4	IL2RB	chr22:+37128398	E11_a_1_IFNGprimary	IFNGprimary	CRISPRa	Primary_CRISPRa_CD8_IFNG	TRUE	8.1e-05	-1.6427	IL2RB
ACCGGCCCTGCTCCAGCCAG	GAG	155	4		chr12:+124429080	E11_a_1_IFNGprimary	IFNGprimary	CRISPRa
ACCGGCCCAGGTTCAGCCAG	GGG	160	4		chr17:+41785539	E11_a_1_IFNGprimary	IFNGprimary	CRISPRa
ACCGGCCCCGCTCCCTCCCC	CAG	165	4		chr19:+1807120	E11_a_1_IFNGprimary	IFNGprimary	CRISPRa
GAGGCTGAGGTTGTACCCAA	CAG	12	4		chr6:-8906858	E11_a_2_IFNGprimary	IFNGprimary	CRISPRa
ACCGCTAGATATGTACCCAA	AAG	17	4		chr16:+82078507	E11_a_2_IFNGprimary	IFNGprimary	CRISPRa
ACTGCTGGATATGTACCCAA	AAG	18	4		chr15:+73547535	E11_a_2_IFNGprimary	IFNGprimary	CRISPRa
ACTGCTGGATATGTACCCAA	AAG	18	4		chr7:+24739619	E11_a_2_IFNGprimary	IFNGprimary	CRISPRa
GTGGCTGCAGCTGTACCCAA	GAG	18	4		chr2:+157165724	E11_a_2_IFNGprimary	IFNGprimary	CRISPRa
ACCGCTGGGTATGTACCCAA	AGG	22	4		chr5:-121438064	E11_a_2_IFNGprimary	IFNGprimary	CRISPRa
GCTGCTGGGTATGTACCCAA	AAG	25	4		chr7:-34524760	E11_a_2_IFNGprimary	IFNGprimary	CRISPRa
ACCTCTGCACTTGTACCCAA	AAG	25	4		chr4:+176054267	E11_a_2_IFNGprimary	IFNGprimary	CRISPRa
GCAGCTGCAGCTGTGCCCAA	GAG	26	4		chr4:-59091424	E11_a_2_IFNGprimary	IFNGprimary	CRISPRa
GCAGCTGCAGCTGTGCCCAA	GAG	26	4		chr7:+3998023	E11_a_2_IFNGprimary	IFNGprimary	CRISPRa
GCCCCTAGAGATATACCCAA	CAG	27	4		chr1:+160857297	E11_a_2_IFNGprimary	IFNGprimary	CRISPRa
TCCGCT-GAGCTGTACCCAA	CAG	32	3		chr9:+12371177	E11_a_2_IFNGprimary	IFNGprimary	CRISPRa
GCCTGTGGAGTTCTACCCAA	TGG	33	3		chr8:+37621351	E11_a_2_IFNGprimary	IFNGprimary	CRISPRa
GCCTCTGTAGCTGTGCCCAA	AGG	33	4		chr18:-23904284	E11_a_2_IFNGprimary	IFNGprimary	CRISPRa
ACCGCTGGATATATACCCAA	AAG	34	4		chr11:-58251953	E11_a_2_IFNGprimary	IFNGprimary	CRISPRa
GCATCTGCAGTGGTACCCAA	CAG	35	4		chr5:+57989094	E11_a_2_IFNGprimary	IFNGprimary	CRISPRa
GCCACTGGGGCTGTACCCTA	CAG	36	4		chr4:+1089178	E11_a_2_IFNGprimary	IFNGprimary	CRISPRa
GCCACAGGGGTTGTACCCTA	CAG	39	4		chr5:+8816168	E11_a_2_IFNGprimary	IFNGprimary	CRISPRa
GCTGCTGAAGCTATACCCAA	AAG	39	4		chr5:-76302707	E11_a_2_IFNGprimary	IFNGprimary	CRISPRa
CCCTCTGGAGTTGT-CCCAA	AGG	40	3		chr8:+114337434	E11_a_2_IFNGprimary	IFNGprimary	CRISPRa
GCGGCTGGGAGGTGTACCCAA	CAG	40	3		chr6:-73925807	E11_a_2_IFNGprimary	IFNGprimary	CRISPRa
GTGGCTGCAGTTGTACCCAG	AGG	40	4		chr4:+97666051	E11_a_2_IFNGprimary	IFNGprimary	CRISPRa
GCCGCTGGGTATATACCCAA	AAG	41	4		chr19:+13543726	E11_a_2_IFNGprimary	IFNGprimary	CRISPRa
ACAGCTGGCATTGTACCCAA	TAG	41	4		chr11:+1329163	E11_a_2_IFNGprimary	IFNGprimary	CRISPRa
TCCCCTTGAGGTGTACCCAA	CAG	42	4		chr2:+32200339	E11_a_2_IFNGprimary	IFNGprimary	CRISPRa
GCTGCAGGGGTTGTACCCTA	CAG	42	4		chr10:+56165082	E11_a_2_IFNGprimary	IFNGprimary	CRISPRa
GACACTGGATTTCTACCCAA	GGG	42	4		chr7:+25633827	E11_a_2_IFNGprimary	IFNGprimary	CRISPRa
GCCCCTGGAGTTGTGCCCAT	GGG	44	3		chr6:-13260040	E11_a_2_IFNGprimary	IFNGprimary	CRISPRa
GCCGCTGGAGATGT-CCCAA	AAG	46	2		chr16:+13772491	E11_a_2_IFNGprimary	IFNGprimary	CRISPRa
GCCGCTGGGGCCTGTACCCAA	AAG	47	3		chr7:+76165670	E11_a_2_IFNGprimary	IFNGprimary	CRISPRa
GCCGCTGGGGCCTGTACCCAA	AAG	47	3		chr7:+66492678	E11_a_2_IFNGprimary	IFNGprimary	CRISPRa
GCGACTGGAGCGGTACCCAA	AGG	47	4	ARMCX2	chrX:-101656749	E11_a_2_IFNGprimary	IFNGprimary	CRISPRa
GCAGCTGCAGTTGTGCCCAG	GAG	48	4		chr7:-104021940	E11_a_2_IFNGprimary	IFNGprimary	CRISPRa
GCAGGTGGAGATGAACCCAA	GGG	50	4		chr19:+56257327	E11_a_2_IFNGprimary	IFNGprimary	CRISPRa
GCCACTGGATTTCTGCCCAA	AGG	50	4		chr3:-67798518	E11_a_2_IFNGprimary	IFNGprimary	CRISPRa
GCCGGTGGAGTTG-GCCCAA	GAG	51	3	NDUFS3	chr11:+47584351	E11_a_2_IFNGprimary	IFNGprimary	CRISPRa
GCCTCTGGAGTTGTACCCTG	AGG	51	3		chr11:+64652463	E11_a_2_IFNGprimary	IFNGprimary	CRISPRa
GCCCCTGGAGCTGTACCCCA	CAG	53	3		chr14:-76729966	E11_a_2_IFNGprimary	IFNGprimary	CRISPRa
TCCGATGGAGCTGTACCCCA	TGG	53	4		chr3:-139466019	E11_a_2_IFNGprimary	IFNGprimary	CRISPRa
GCGGCTGCAGCTGTACCCAG	GAG	54	4		chr7:+42884084	E11_a_2_IFNGprimary	IFNGprimary	CRISPRa
ACCGTTGGTGTTGTACTCAA	TGG	54	4		chr18:-54002087	E11_a_2_IFNGprimary	IFNGprimary	CRISPRa
GCCGCT--AGGTGTACCCAA	AAG	56	3		chrY:-11100823	E11_a_2_IFNGprimary	IFNGprimary	CRISPRa
GCCGCT--AGGTGTACCCAA	AAG	56	3		chr21:-9040737	E11_a_2_IFNGprimary	IFNGprimary	CRISPRa
GCTTCTGAAGTTGTAGCCAA	AAG	56	4		chr12:-107824847	E11_a_2_IFNGprimary	IFNGprimary	CRISPRa
GCCTCAGGAGTTGT-CCCAA	AAG	57	3		chr20:-43215450	E11_a_2_IFNGprimary	IFNGprimary	CRISPRa
GCTGCTGGAAATGTACTCAA	GAG	57	4		chr14:+68028638	E11_a_2_IFNGprimary	IFNGprimary	CRISPRa
GCTCCTGGAGATGTAGCCAA	CAG	59	4		chr19:+29085378	E11_a_2_IFNGprimary	IFNGprimary	CRISPRa
GCGGCTTGTGTTGTATCCAA	AAG	61	4		chrY:-15219705	E11_a_2_IFNGprimary	IFNGprimary	CRISPRa
GCAGCTGCAGCTGCACCCAA	GAG	62	4		chr6:-120871468	E11_a_2_IFNGprimary	IFNGprimary	CRISPRa
GCGGCTGCAGCTGCACCCAA	GAG	62	4		chr7:+77127251	E11_a_2_IFNGprimary	IFNGprimary	CRISPRa
GCAGCTGCAGCTGCACCCAA	AAG	62	4		chr12:-9050655	E11_a_2_IFNGprimary	IFNGprimary	CRISPRa
GCGGCTGCAGCTGCACCCAA	GAG	62	4		chr7:-102744064	E11_a_2_IFNGprimary	IFNGprimary	CRISPRa
GCCTCTGGGATTGTACCCAG	AAG	62	4		chr3:+111171525	E11_a_2_IFNGprimary	IFNGprimary	CRISPRa
GCCGTTGGACTTGT-CCCAA	CAG	63	3		chr2:+140930144	E11_a_2_IFNGprimary	IFNGprimary	CRISPRa
GCCGCTGAAACTGTAACCAA	AGG	63	4		chr16:+68686441	E11_a_2_IFNGprimary	IFNGprimary	CRISPRa
GCAGCAGGAGTTTTGCCCAA	TAG	65	4		chr3:-88712802	E11_a_2_IFNGprimary	IFNGprimary	CRISPRa
GCCCCTGGAGTTGTAAGCAA	AAG	66	3		chrX:+100287932	E11_a_2_IFNGprimary	IFNGprimary	CRISPRa
GCAGCTGGAGCTGTACCCTG	CAG	67	4		chr10:+37496256	E11_a_2_IFNGprimary	IFNGprimary	CRISPRa
GCAGCTGGAGCTGTACCCTG	CAG	67	4		chr5:-18630144	E11_a_2_IFNGprimary	IFNGprimary	CRISPRa
GCCACTTTAGTTGTACCGAA	AAG	69	4		chr17:+70151782	E11_a_2_IFNGprimary	IFNGprimary	CRISPRa
GCAGCTTTAGTTGTCCCCAA	AGG	69	4	C5orf24	chr5:-134855275	E11_a_2_IFNGprimary	IFNGprimary	CRISPRa
ACTGCTGGAGTGGTACCCAG	GAG	70	4		chr14:-91841670	E11_a_2_IFNGprimary	IFNGprimary	CRISPRa
GCTACTGGAGTTATTCCCAA	GAG	71	4		chrX:+132691068	E11_a_2_IFNGprimary	IFNGprimary	CRISPRa
GCCGCT--AGTTGTTCCCAA	GAG	72	3		chr17:+79801584	E11_a_2_IFNGprimary	IFNGprimary	CRISPRa
GCCGCTCGGGTTATGCCCAA	GAG	72	4		chr3:+186322840	E11_a_2_IFNGprimary	IFNGprimary	CRISPRa
GCCGCCAGAGTTGGACCCTA	CAG	74	4		chr5:+114162589	E11_a_2_IFNGprimary	IFNGprimary	CRISPRa
GCTGCCGGAGCTGGACCCAA	GGG	74	4	MYO9B	chr19:+17211664	E11_a_2_IFNGprimary	IFNGprimary	CRISPRa
GCCCCTGGAGATGTCTCCAA	TGG	78	4	LOC105378375	chr10:+78192064	E11_a_2_IFNGprimary	IFNGprimary	CRISPRa
GACCCTGGAGTTGTAGTCAA	AAG	79	4		chr9:-108477115	E11_a_2_IFNGprimary	IFNGprimary	CRISPRa
CCCGCTGGAGTTGT-CCTAA	TGG	81	3		chr15:-25177913	E11_a_2_IFNGprimary	IFNGprimary	CRISPRa
GCCACTGAAGTTGTTCTCAA	AAG	81	4		chr18:+5940137	E11_a_2_IFNGprimary	IFNGprimary	CRISPRa
GCCACTCTAGGTGTACCCAA	GAG	82	4		chr11:-112615369	E11_a_2_IFNGprimary	IFNGprimary	CRISPRa
GCAGCTCGAGATGTACCCAG	TAG	82	4		chr18:+74065053	E11_a_2_IFNGprimary	IFNGprimary	CRISPRa
GCCGCTGGGGTT--ACCCAA	AGG	83	3		chr9:-64015303	E11_a_2_IFNGprimary	IFNGprimary	CRISPRa
ACCCCTGGAGTTGTCCCCAG	GGG	83	4		chr20:+12052070	E11_a_2_IFNGprimary	IFNGprimary	CRISPRa
GCAGCTGCAGTTGCACCCAG	GAG	84	4		chr14:-21780699	E11_a_2_IFNGprimary	IFNGprimary	CRISPRa
GCAGCTGCAGTTGCACCCAG	GAG	84	4		chr13:-108194586	E11_a_2_IFNGprimary	IFNGprimary	CRISPRa
GAAGCTGGAGTTTCACCCAA	GGG	84	4		chr1:-3226074	E11_a_2_IFNGprimary	IFNGprimary	CRISPRa
GACCCTGGAGTTGGACCCAT	GGG	84	4		chr1:+13540167	E11_a_2_IFNGprimary	IFNGprimary	CRISPRa
GCCCCTGGAGCTGTACTTAA	TGG	84	4	LOC100507103	chr9:-90990225	E11_a_2_IFNGprimary	IFNGprimary	CRISPRa
GCAGCTGCAGTTGCACCCAG	AAG	84	4		chrX:-121869989	E11_a_2_IFNGprimary	IFNGprimary	CRISPRa
GCAGCTGCAGTTGCACCCAG	TGG	84	4		chr4:+44072501	E11_a_2_IFNGprimary	IFNGprimary	CRISPRa
GCCTCTGGGGTTGTACTAAA	AAG	84	4		chr8:+39597316	E11_a_2_IFNGprimary	IFNGprimary	CRISPRa
GCTTCTGGAGGTGTTCCCAA	CAG	85	4		chr12:+95867657	E11_a_2_IFNGprimary	IFNGprimary	CRISPRa
GCTGCTGGAGGTGTAGCCAA	GGG	86	3		chr8:+109518951	E11_a_2_IFNGprimary	IFNGprimary	CRISPRa
GCCCCTGGGGTGGGACCCAA	GAG	86	4		chr9:-121629169	E11_a_2_IFNGprimary	IFNGprimary	CRISPRa
GCCCATGGAGTTGTCCCCCA	CAG	86	4		chr8:+144459685	E11_a_2_IFNGprimary	IFNGprimary	CRISPRa
TCGGCTGGAGTTGGACACAA	TAG	89	4		chr2:-19264966	E11_a_2_IFNGprimary	IFNGprimary	CRISPRa
GAGGCTGGAGTTGTCCCTAA	AGG	90	4		chr13:+103386614	E11_a_2_IFNGprimary	IFNGprimary	CRISPRa
GCCACTGGTGTTGTATCTAA	AAG	91	4		chr6:+125460708	E11_a_2_IFNGprimary	IFNGprimary	CRISPRa
GCCCCTGGAGTTGAACCCTG	CAG	93	4	MGAT5B	chr17:+76947416	E11_a_2_IFNGprimary	IFNGprimary	CRISPRa
GATGCTGGAGTTGTTCCTAA	GGG	93	4		chr7:-78466167	E11_a_2_IFNGprimary	IFNGprimary	CRISPRa
GCTGCTTGAGTTGTAGCCAG	CGG	98	4		chr4:+74976152	E11_a_2_IFNGprimary	IFNGprimary	CRISPRa
GCCGC-GGAGTTTTACCCCA	CAG	101	3		chr9:+132253758	E11_a_2_IFNGprimary	IFNGprimary	CRISPRa
GCCTCAGGAGTTTTCCCCAA	CAG	102	4		chr4:+168251424	E11_a_2_IFNGprimary	IFNGprimary	CRISPRa
GCAGCTGGAGCTGTACCACA	CGG	103	4		chr1:-6146407	E11_a_2_IFNGprimary	IFNGprimary	CRISPRa
GCTGCTGGAGTTGCACCTTA	AGG	103	4		chr2:-109003758	E11_a_2_IFNGprimary	IFNGprimary	CRISPRa
GCCGCCGGAGATGGACCTAA	GAG	104	4	SDK1	chr7:+4208230	E11_a_2_IFNGprimary	IFNGprimary	CRISPRa
GCTGCTGGGGTTGTCCCGAA	AGG	106	4		chr6:+39587150	E11_a_2_IFNGprimary	IFNGprimary	CRISPRa
GGAGCTGGAGTCGTACCCAC	TGG	106	4	EPS8L1	chr19:+55080130	E11_a_2_IFNGprimary	IFNGprimary	CRISPRa
GCTTACACCTATTGGGTCCA	GGG	22	4		chr7:-79354915	E11_i_1_IFNGprimary	IFNGprimary	CRISPRi
GCTTTCGGCAGTTGGGTCCC	AAG	45	4		chr12:+90520840	E11_i_1_IFNGprimary	IFNGprimary	CRISPRi
GCGTCCTCCAACTGGGTCCC	AAG	47	4		chr3:-86570002	E11_i_1_IFNGprimary	IFNGprimary	CRISPRi
GCATCCGACAGTTGGGTCCA	AAG	57	4		chr11:+127561740	E11_i_1_IFNGprimary	IFNGprimary	CRISPRi
GCTCCATCCAATTGGGTCTG	GAG	58	4		chr5:+59620206	E11_i_1_IFNGprimary	IFNGprimary	CRISPRi
GCTTCCACCATTTGGGTCCA	AGG	59	3		chr4:-121439440	E11_i_1_IFNGprimary	IFNGprimary	CRISPRi
CCTCCCGCCACTTGGGTCCT	GAG	62	4		chr10:+85961425	E11_i_1_IFNGprimary	IFNGprimary	CRISPRi
GCTGCCACCAATTGGGGCTG	AAG	63	4		chr4:-104963350	E11_i_1_IFNGprimary	IFNGprimary	CRISPRi
ACTTCCTCCAAGTGGGTCCC	TGG	65	4		chr6:-85787565	E11_i_1_IFNGprimary	IFNGprimary	CRISPRi
GCCGCCGCCATTAGGGTCCG	CAG	69	4	ZRANB1	chr10:+124916913	E11_i_1_IFNGprimary	IFNGprimary	CRISPRi
GCTTCCTGCAATTGTGTCCA	GGG	69	4		chr10:+1398297	E11_i_1_IFNGprimary	IFNGprimary	CRISPRi
GCTTCCTCCATCTGGGTCCA	GAG	73	4		chr7:+156168134	E11_i_1_IFNGprimary	IFNGprimary	CRISPRi
GCTGCCACCAATGGGGTCTG	AAG	76	4		chr5:+65058301	E11_i_1_IFNGprimary	IFNGprimary	CRISPRi
GCTTCCTCCAATTGG-TCCT	AAG	78	3		chr10:-77940124	E11_i_1_IFNGprimary	IFNGprimary	CRISPRi
TCTTCCGTCAAATGGGTCAG	TGG	78	4	LOC105378557	chr10:+129378852	E11_i_1_IFNGprimary	IFNGprimary	CRISPRi
TCTTCCCCCAATTGAGGCCG	AGG	78	4		chr20:-2663754	E11_i_1_IFNGprimary	IFNGprimary	CRISPRi
TCTTCCCCCAAATGAGTCCG	AGG	78	4		chr3:-24258172	E11_i_1_IFNGprimary	IFNGprimary	CRISPRi
GCTTCCCACA-TTGGGTCCG	AAG	81	3		chr17:-17852455	E11_i_1_IFNGprimary	IFNGprimary	CRISPRi
GCTTCTGACAA-TGGGTCCG	AGG	81	3		chr19:+53429315	E11_i_1_IFNGprimary	IFNGprimary	CRISPRi
GTTTCCGCCCATTGGGACCC	AAG	81	4		chr15:-51772201	E11_i_1_IFNGprimary	IFNGprimary	CRISPRi
GCTTCCGGCCCTTGGGTCCC	AGG	83	4		chr7:+22099170	E11_i_1_IFNGprimary	IFNGprimary	CRISPRi
GCTTTGGCCAACTGGGTCTG	AAG	83	4		chr17:-28687623	E11_i_1_IFNGprimary	IFNGprimary	CRISPRi
TCTTCCTCCAATTGGGTCGC	TGG	83	4		chr4:-6526713	E11_i_1_IFNGprimary	IFNGprimary	CRISPRi
GCTTCCGCCA---GGGTCCG	TGG	85	3		chr1:-96289175	E11_i_1_IFNGprimary	IFNGprimary	CRISPRi
GCTTCTGCCACATTGGGTCTG	TGG	89	3		chr9:-138134639	E11_i_1_IFNGprimary	IFNGprimary	CRISPRi
ACTTCCGCCTCTGGGGTCCG	GAG	89	4	MTERF1	chr7:+91880690	E11_i_1_IFNGprimary	IFNGprimary	CRISPRi
GCTTCCTCCATCTGGGTCTG	GAG	91	4		chr20:-16315182	E11_i_1_IFNGprimary	IFNGprimary	CRISPRi
GCTTCTGCCACATTGGGTCTG	TGG	93	3		chr18:+89479	E11_i_1_IFNGprimary	IFNGprimary	CRISPRi
GCTTCCGCCGGTAGGGCCCG	GAG	95	4		chr17:-81727482	E11_i_1_IFNGprimary	IFNGprimary	CRISPRi
GCTCCCCCCAGTTGGGCCCG	TGG	97	4	HPS1	chr10:+98429802	E11_i_1_IFNGprimary	IFNGprimary	CRISPRi
GCTGCCGCCAGATGGGTCAG	AGG	98	4		chr11:-69570034	E11_i_1_IFNGprimary	IFNGprimary	CRISPRi
GCATCTGCCAACTGGGTCAG	CAG	100	4		chr8:+23386782	E11_i_1_IFNGprimary	IFNGprimary	CRISPRi
CCTTCTGCCAGTTGGGTCAG	GGG	104	4		chr13:+72554101	E11_i_1_IFNGprimary	IFNGprimary	CRISPRi
GCTTCCACTAATTGGGTACA	AAG	105	4		chr3:-143505107	E11_i_1_IFNGprimary	IFNGprimary	CRISPRi
GCTTCCGCCACTTGGCTCTG	CGG	114	3	ALX3	chr1:+110061526	E11_i_1_IFNGprimary	IFNGprimary	CRISPRi
GCTTCAGCCAGTGGGGTCTG	TGG	114	4		chr15:+87830278	E11_i_1_IFNGprimary	IFNGprimary	CRISPRi
GCCTCTGCCAATGGGGTCTG	TAG	114	4		chr18:-34175659	E11_i_1_IFNGprimary	IFNGprimary	CRISPRi
GCTTCCTCAATTTGGGTCCT	TAG	117	4		chr1:+68109293	E11_i_1_IFNGprimary	IFNGprimary	CRISPRi
ACTTCTGCCACTTGGTTCCG	CAG	121	4		chr22:-30529352	E11_i_1_IFNGprimary	IFNGprimary	CRISPRi
GCTTCAGCCACTGGGGTCCC	AAG	125	4		chr1:-38275382	E11_i_1_IFNGprimary	IFNGprimary	CRISPRi
GCTGCTGCCAATTGGGTTGG	CAG	128	4		chr10:-129425784	E11_i_1_IFNGprimary	IFNGprimary	CRISPRi
GCTTCCTCCAAGTTGGCCCG	CAG	128	4		chr6:+103227134	E11_i_1_IFNGprimary	IFNGprimary	CRISPRi
GGTTCCTCCAAGTGGGTTCG	TGG	129	4		chr3:+10135833	E11_i_1_IFNGprimary	IFNGprimary	CRISPRi
GCTTCCCCCACTTGGGGCCC	AGG	130	4		chr1:+211706467	E11_i_1_IFNGprimary	IFNGprimary	CRISPRi
GCTTCCGCCACGTGGGCCCC	GGG	130	4		chr21:-33019980	E11_i_1_IFNGprimary	IFNGprimary	CRISPRi
GCTTCCCCAAATTGTGTCCA	CAG	133	4		chr6:-151021109	E11_i_1_IFNGprimary	IFNGprimary	CRISPRi
GCTTCAGCCAATGGGGTTTG	GGG	135	4		chr5:+135442874	E11_i_1_IFNGprimary	IFNGprimary	CRISPRi
GCTTCTGCCCCTTGGTTCCG	AGG	144	4		chr11:-2346839	E11_i_1_IFNGprimary	IFNGprimary	CRISPRi
GCTTCTGCCAATTTGGACCT	TGG	147	4		chr3:-33303400	E11_i_1_IFNGprimary	IFNGprimary	CRISPRi
GCTTCGGCCTTTTCGGTCCG	GAG	148	4		chr3:-36944569	E11_i_1_IFNGprimary	IFNGprimary	CRISPRi
GGTTCCCCCAATATGGTCCG	GGG	156	4		chr1:-23937250	E11_i_1_IFNGprimary	IFNGprimary	CRISPRi
GTGGCTACAGCTCCAGCGGC	AGG	16	3		chr2:+157125149	E11_i_2_IFNGprimary	IFNGprimary	CRISPRi
TTCAGTTTAACTCCAGCGGC	CAG	18	4		chr2:-104054407	E11_i_2_IFNGprimary	IFNGprimary	CRISPRi
GTGGGCAGAGCTCCAGCGGC	AGG	24	4		chr10:+132445503	E11_i_2_IFNGprimary	IFNGprimary	CRISPRi
TTGGGTATATACCCAGCGGC	AGG	27	4		chr19:-13543726	E11_i_2_IFNGprimary	IFNGprimary	CRISPRi
TTGGCTACACCCCCAGCGGC	CAG	31	3		chr10:+64021533	E11_i_2_IFNGprimary	IFNGprimary	CRISPRi
TAGGGTAGAGCTCCAGCAGC	TGG	38	4		chr3:-183620021	E11_i_2_IFNGprimary	IFNGprimary	CRISPRi
TTCAGTAGAACTCCAGAGGC	CAG	39	4		chr6:+85157569	E11_i_2_IFNGprimary	IFNGprimary	CRISPRi
TTGGCTACA-CTACAGCGGC	CAG	42	3		chr7:-50196540	E11_i_2_IFNGprimary	IFNGprimary	CRISPRi
TTGGGTATATATCCAGCAGC	AGG	43	4		chrY:-19511394	E11_i_2_IFNGprimary	IFNGprimary	CRISPRi
TTGAGTGGATCTCCAGCGGC	CAG	46	4		chr17:-5586347	E11_i_2_IFNGprimary	IFNGprimary	CRISPRi
GTGGGCACAACTCCAGGGGC	TGG	48	3		chr14:+23378025	E11_i_2_IFNGprimary	IFNGprimary	CRISPRi
ATGGGCACAACTCCAGGGGC	GAG	48	3		chr6:+13260040	E11_i_2_IFNGprimary	IFNGprimary	CRISPRi
CTGTGTCCAACTCCAGCAGC	TGG	48	4		chr12:-21195597	E11_i_2_IFNGprimary	IFNGprimary	CRISPRi
TTGGGCAGAAATCCAGTGGC	AGG	49	4		chr3:+67798518	E11_i_2_IFNGprimary	IFNGprimary	CRISPRi
TTGGGTACATACCCAGCAGC	GGG	50	4		chr7:+34524760	E11_i_2_IFNGprimary	IFNGprimary	CRISPRi
GTGGGTTTAATTCCAGCGGC	AGG	51	4		chr5:-132657945	E11_i_2_IFNGprimary	IFNGprimary	CRISPRi
GTGGATACAACTCCAGCAGA	AAG	52	4		chr10:-86630477	E11_i_2_IFNGprimary	IFNGprimary	CRISPRi
CTGGGTCAAGCTCCAGCGGC	CAG	57	4		chr16:+89996720	E11_i_2_IFNGprimary	IFNGprimary	CRISPRi
CAGGGTTCAACTCCAGGGGC	CGG	57	4	MGAT5B	chr17:-76947416	E11_i_2_IFNGprimary	IFNGprimary	CRISPRi
TTGGG-ACAACTCCAGCTGC	AGG	58	2		chr15:-60805117	E11_i_2_IFNGprimary	IFNGprimary	CRISPRi
TTAGCTACACCTCCAGTGGC	CAG	58	4		chr16:+81611143	E11_i_2_IFNGprimary	IFNGprimary	CRISPRi
TCAGGTACAGCTCCAGGGGC	AGG	59	4	DGKQ	chr4:-959957	E11_i_2_IFNGprimary	IFNGprimary	CRISPRi
TTGGGTACATATTCAGCAGC	GGG	60	4		chrX:+706576	E11_i_2_IFNGprimary	IFNGprimary	CRISPRi
TTGGGTACATATTCAGCAGC	GGG	60	4		chrY:+706576	E11_i_2_IFNGprimary	IFNGprimary	CRISPRi
TCGGGAACTACTACAGCGGC	TGG	61	4		chr13:-111031133	E11_i_2_IFNGprimary	IFNGprimary	CRISPRi
TTGGGTATATATCCAGCGGT	GGG	62	4		chr11:+58251953	E11_i_2_IFNGprimary	IFNGprimary	CRISPRi
GTGGGTACATCTCCAGCACC	CAG	62	4		chr5:+171530753	E11_i_2_IFNGprimary	IFNGprimary	CRISPRi
TTGCTTACAATTCCAGTGGC	TGG	62	4		chr2:+81049671	E11_i_2_IFNGprimary	IFNGprimary	CRISPRi
CTGGGCACAGCTCCAGAGGC	CGG	63	4		chr5:+81857546	E11_i_2_IFNGprimary	IFNGprimary	CRISPRi
TTGGGCTCAACCCCAGTGGC	AGG	63	4		chr12:-107377356	E11_i_2_IFNGprimary	IFNGprimary	CRISPRi
TTGGGTTGAAATCCAGCTGC	CAG	63	4		chr20:-48038103	E11_i_2_IFNGprimary	IFNGprimary	CRISPRi
GGGGGTAAAACTCCAGCGGC	AGG	65	3		chr9:-135735433	E11_i_2_IFNGprimary	IFNGprimary	CRISPRi
TAGGGT-CAACTCCCGCGGC	CAG	65	3		chr1:+25805138	E11_i_2_IFNGprimary	IFNGprimary	CRISPRi
TTGTGTACAAC-CCAGAGGC	AAG	65	3		chr4:+142586381	E11_i_2_IFNGprimary	IFNGprimary	CRISPRi
CTGGGCAAAACTCCAGGGGC	CAG	65	4		chrX:+107663299	E11_i_2_IFNGprimary	IFNGprimary	CRISPRi
TTGGGAATATCTCCAGAGGC	AAG	65	4		chr3:+194267166	E11_i_2_IFNGprimary	IFNGprimary	CRISPRi
TTGGGCATAACCCGAGCGGC	TGG	65	4		chr3:-186322840	E11_i_2_IFNGprimary	IFNGprimary	CRISPRi
TTGGGTACATACCCAGCGGT	GGG	69	4		chr5:+121438064	E11_i_2_IFNGprimary	IFNGprimary	CRISPRi
TAGGGTAGAACTCCAGCGTG	TGG	70	4		chr17:+62860996	E11_i_2_IFNGprimary	IFNGprimary	CRISPRi
TTGGGTCCAGCTCCGGCAGC	CGG	71	4	MYO9B	chr19:-17211664	E11_i_2_IFNGprimary	IFNGprimary	CRISPRi
TTGGCTCCAAATCCAGCTGC	CAG	71	4		chr13:-58011883	E11_i_2_IFNGprimary	IFNGprimary	CRISPRi
TTGGGAACAAC-CCAGTGGC	CAG	72	3		chr8:-93877380	E11_i_2_IFNGprimary	IFNGprimary	CRISPRi
TTGGGCACATCTCCAGTGGA	TGG	72	4		chr1:+181414015	E11_i_2_IFNGprimary	IFNGprimary	CRISPRi
TTGTGCCCAACTCCAGAGGC	CAG	73	4		chr18:+38511938	E11_i_2_IFNGprimary	IFNGprimary	CRISPRi
TTGGGTCTCAACTCCAGAGGC	CAG	75	3		chr4:+121555840	E11_i_2_IFNGprimary	IFNGprimary	CRISPRi
TTGGGTACACCTACAGCTGC	AGG	76	3		chr4:+146094540	E11_i_2_IFNGprimary	IFNGprimary	CRISPRi
CTGGGTACTTCTCCAGCGGT	GGG	76	4		chr4:+152100144	E11_i_2_IFNGprimary	IFNGprimary	CRISPRi
TTGGGTATATCTCTAGCAGC	AGG	76	4		chr9:+93369838	E11_i_2_IFNGprimary	IFNGprimary	CRISPRi
TAGGGTCCAACTCTGGCGGC	AGG	77	4		chr5:-114162589	E11_i_2_IFNGprimary	IFNGprimary	CRISPRi
TTGGTTACAGCTCCAGCTCC	AGG	79	4		chr1:-209791724	E11_i_2_IFNGprimary	IFNGprimary	CRISPRi
TTGGCAAAAACTCAAGCGGC	TGG	81	4	ELF3	chr1:+202015267	E11_i_2_IFNGprimary	IFNGprimary	CRISPRi
TTGTGTAGAACTCCAGGGGT	TAG	81	4		chr11:+4044078	E11_i_2_IFNGprimary	IFNGprimary	CRISPRi
TTGGGAACAGGCCCAGCGGC	TGG	82	4		chr9:+136679783	E11_i_2_IFNGprimary	IFNGprimary	CRISPRi
TTGGGTACAGCTC-AGCGGA	TAG	83	3		chr9:-12371177	E11_i_2_IFNGprimary	IFNGprimary	CRISPRi
TTGGGTAACACTTCAGTGGC	TAG	83	4		chrX:+53549525	E11_i_2_IFNGprimary	IFNGprimary	CRISPRi
TTGGTAACAACTCTAGCAGC	AGG	84	4		chr3:-130559043	E11_i_2_IFNGprimary	IFNGprimary	CRISPRi
TTAGGTACAACTTCAGGGTC	CAG	84	4		chr18:+49251367	E11_i_2_IFNGprimary	IFNGprimary	CRISPRi
TTGGGTACATATCCAGCAGT	TGG	85	4		chr7:-24739619	E11_i_2_IFNGprimary	IFNGprimary	CRISPRi
TTGGGTACATATCCAGCAGT	GGG	85	4		chr11:+97393195	E11_i_2_IFNGprimary	IFNGprimary	CRISPRi
GTGGCTACAACTCCACCTGC	CAG	85	4		chr15:+79681230	E11_i_2_IFNGprimary	IFNGprimary	CRISPRi
CTGGGTACCACTCCAGCAGT	TAG	85	4		chr14:+91841670	E11_i_2_IFNGprimary	IFNGprimary	CRISPRi
TTAGTTACAACTCCAGCTGG	GAG	86	4		chr5:+81949702	E11_i_2_IFNGprimary	IFNGprimary	CRISPRi
TTGGGTACAGCT-CAGCCGC	GAG	87	3		chr16:+75557361	E11_i_2_IFNGprimary	IFNGprimary	CRISPRi
GTAGGTACAAGTCCAGAGGC	TGG	87	4		chr11:+25765354	E11_i_2_IFNGprimary	IFNGprimary	CRISPRi
TTAGGTAGAACTGCAGCTGC	AAG	87	4		chr14:-85676241	E11_i_2_IFNGprimary	IFNGprimary	CRISPRi
ATGGGTCCAACTCCAGGGTC	CAG	87	4		chr1:-13540167	E11_i_2_IFNGprimary	IFNGprimary	CRISPRi
TTGGCTACACTGCCAGCGGC	AAG	88	4		chr21:+14063139	E11_i_2_IFNGprimary	IFNGprimary	CRISPRi
TTGGGCACAAGCCCAGTGGC	AGG	88	4		chr15:-80326919	E11_i_2_IFNGprimary	IFNGprimary	CRISPRi
CTGGGTCCAACTCCAGCTCC	AGG	89	4		chr17:+6239503	E11_i_2_IFNGprimary	IFNGprimary	CRISPRi
TTGCGTCCAACTCCAGGGGA	AGG	89	4		chr8:+20720537	E11_i_2_IFNGprimary	IFNGprimary	CRISPRi
CTGGGTACCACACCAGGGGC	CAG	91	4		chr2:-95197139	E11_i_2_IFNGprimary	IFNGprimary	CRISPRi
TTGGATACAACACCAAAGGC	AGG	91	4		chr11:+66939999	E11_i_2_IFNGprimary	IFNGprimary	CRISPRi
TTTGCTCCAACTCCAGGGGC	AGG	92	4		chr2:+88193380	E11_i_2_IFNGprimary	IFNGprimary	CRISPRi
TTGGGAACAACT--AGCGGC	GGG	93	3		chr17:-79801584	E11_i_2_IFNGprimary	IFNGprimary	CRISPRi
GGGGGTACACCTCCAGCAGC	TGG	94	4		chr11:-43931172	E11_i_2_IFNGprimary	IFNGprimary	CRISPRi
CTGGGTACAATTCCAGGGTC	AGG	95	4		chr8:-11391640	E11_i_2_IFNGprimary	IFNGprimary	CRISPRi
GTGGGGACACCTCCAGCAGC	AGG	95	4		chr18:+68356327	E11_i_2_IFNGprimary	IFNGprimary	CRISPRi
TTGGGTCAAGCTCCAGGGGC	TGG	96	4		chr4:+27289110	E11_i_2_IFNGprimary	IFNGprimary	CRISPRi
TTTTGTACAACTCCAGAGCC	AAG	96	4		chr4:+7850761	E11_i_2_IFNGprimary	IFNGprimary	CRISPRi
ATGGGTACAGCTCCAGCTGG	AAG	96	4		chr21:-41648427	E11_i_2_IFNGprimary	IFNGprimary	CRISPRi
TTGGGTTCTACCCCATCGGC	TGG	98	4		chr14:-76227457	E11_i_2_IFNGprimary	IFNGprimary	CRISPRi
CTGGGTACAAGTCCAAAGGC	AGG	98	4		chr2:-36283605	E11_i_2_IFNGprimary	IFNGprimary	CRISPRi
TTGGGTATTACTCCACCAGC	AAG	98	4		chr6:-155632394	E11_i_2_IFNGprimary	IFNGprimary	CRISPRi
CTGGGTCCAAGGCCAGCGGC	TGG	99	4		chr13:-110214719	E11_i_2_IFNGprimary	IFNGprimary	CRISPRi
CTGGGTGCAGCTGCAGCGGC	CAG	100	4		chr6:-112880052	E11_i_2_IFNGprimary	IFNGprimary	CRISPRi
TTGGAGACATCTCCAGGGGC	CAG	101	4	LOC105378375	chr10:-78192064	E11_i_2_IFNGprimary	IFNGprimary	CRISPRi
TTGGTTTCAACTCTAGGGGC	CAG	101	4		chrX:+8718605	E11_i_2_IFNGprimary	IFNGprimary	CRISPRi
TAGGGTACAATTCCAGCCCC	TGG	102	4		chr22:-24924115	E11_i_2_IFNGprimary	IFNGprimary	CRISPRi
TTGGGCACAACCCCAGGGGG	GGG	102	4		chr15:-31865028	E11_i_2_IFNGprimary	IFNGprimary	CRISPRi
TTGGATACAACTCCAGTAGG	TGG	103	4		chr9:+115097592	E11_i_2_IFNGprimary	IFNGprimary	CRISPRi
TTGGGTACATCTCCAGTAGT	GGG	103	4		chr4:+26513650	E11_i_2_IFNGprimary	IFNGprimary	CRISPRi
TTGGGTACAAAACCAGAAGC	TAG	105	4		chr7:+149642649	E11_i_2_IFNGprimary	IFNGprimary	CRISPRi
TTGGGTACCATCCCAGCGGG	TAG	107	4		chr1:+114056428	E11_i_2_IFNGprimary	IFNGprimary	CRISPRi
TTGGGGAC-ACTCCAGCTGC	AAG	108	3	LOC105372994	chr22:+30878881	E11_i_2_IFNGprimary	IFNGprimary	CRISPRi
TTGGAGACACCTCCAGCTGC	GGG	110	4		chr14:+44820929	E11_i_2_IFNGprimary	IFNGprimary	CRISPRi
TTTGGTACAACTCCAGCAAA	AAG	111	4		chr11:+110514201	E11_i_2_IFNGprimary	IFNGprimary	CRISPRi
TGGGGCTCAACTCCAGAGGC	AGG	114	4		chr3:-73122047	E11_i_2_IFNGprimary	IFNGprimary	CRISPRi
TTGGGTATAATTCTAGAGGC	CAG	116	4		chr4:+162611930	E11_i_2_IFNGprimary	IFNGprimary	CRISPRi
TTGGCTGCAACAGCAGCGGC	GGG	118	4	CCDC87	chr11:-66590542	E11_i_2_IFNGprimary	IFNGprimary	CRISPRi
ATG-ACTGGCTTCCGAATGG	GGG	20	2		chr10:+77661300	E1_a_1_IFNGprimary	IFNGprimary	CRISPRa
ATGACACAGGCTTTCAAATGG	AAG	27	3		chr13:-51156275	E1_a_1_IFNGprimary	IFNGprimary	CRISPRa
ATAAACAGGCCTCCAAATGG	AGG	27	3		chr5:+120366178	E1_a_1_IFNGprimary	IFNGprimary	CRISPRa
ATGAAACAGGCTTTCAAATGG	AGG	28	3		chrX:-98961711	E1_a_1_IFNGprimary	IFNGprimary	CRISPRa
AAAAACAGGCATTCGAATGG	GAG	28	4		chr19:-27691696	E1_a_1_IFNGprimary	IFNGprimary	CRISPRa
ATGTCCAGGCATCCAAATGG	CAG	30	4	LRRC3B	chr3:+26715372	E1_a_1_IFNGprimary	IFNGprimary	CRISPRa
ATGTACAAGCTTACAAATGG	TAG	30	4		chr10:+120555290	E1_a_1_IFNGprimary	IFNGprimary	CRISPRa
ATGTGCAGGCTCCCGAATTG	CAG	31	4		chr13:+31089496	E1_a_1_IFNGprimary	IFNGprimary	CRISPRa
ATCAAAAAGCTTCCAAATGG	AAG	31	4		chrX:-47839253	E1_a_1_IFNGprimary	IFNGprimary	CRISPRa
ATAAAAAGGCTTCCAAATGG	TGG	33	3		chr18:+32507616	E1_a_1_IFNGprimary	IFNGprimary	CRISPRa
ATGAA-AGGCATCCAAATGG	AAG	38	3		chr9:-30879765	E1_a_1_IFNGprimary	IFNGprimary	CRISPRa
ATGAACTGG-TTCCGAATGG	CAG	40	2		chr8:+132424093	E1_a_1_IFNGprimary	IFNGprimary	CRISPRa
CTGGACAGGCTTCC-AATGG	AGG	40	3	NEK10	chr3:+27301787	E1_a_1_IFNGprimary	IFNGprimary	CRISPRa
ATGCACAGGTTTACAAATGG	AGG	40	4		chr5:-165306189	E1_a_1_IFNGprimary	IFNGprimary	CRISPRa
ATGACACAGGCTTCCAAATCG	AAG	41	3		chr11:+43252826	E1_a_1_IFNGprimary	IFNGprimary	CRISPRa
ATAAA-AGGTTTCCGAATGG	AAG	42	3		chr4:-104064833	E1_a_1_IFNGprimary	IFNGprimary	CRISPRa
ATGATCACGCATCCGAACGG	TAG	43	4		chr2:-203836603	E1_a_1_IFNGprimary	IFNGprimary	CRISPRa
GTGAACAGGCAACCAAATGG	GAG	46	4		chr8:-61116310	E1_a_1_IFNGprimary	IFNGprimary	CRISPRa
AAAAACAAGCTTCCGACTGG	GAG	50	4		chr15:+94989204	E1_a_1_IFNGprimary	IFNGprimary	CRISPRa
AAGGACAGGCTTCCAACTGG	CAG	50	4		chr2:+13601254	E1_a_1_IFNGprimary	IFNGprimary	CRISPRa
AAGAACAAGCTTCCTAATGG	TAG	52	3		chr4:-58202629	E1_a_1_IFNGprimary	IFNGprimary	CRISPRa
AAGAACAACCTGCCGAATGG	GAG	53	4		chr9:+2630882	E1_a_1_IFNGprimary	IFNGprimary	CRISPRa
AAGAACAACCTACCGAATGG	CAG	54	4		chr5:-126565544	E1_a_1_IFNGprimary	IFNGprimary	CRISPRa
ATGA-CAGTCTACCGAATGG	GAG	55	3		chr4:-85183681	E1_a_1_IFNGprimary	IFNGprimary	CRISPRa
ATGAAAAGGCTTACAAATGA	CAG	58	4		chrX:+116667741	E1_a_1_IFNGprimary	IFNGprimary	CRISPRa
AAGAAGAGGCATCCAAATGG	AAG	61	4		chr3:+70363348	E1_a_1_IFNGprimary	IFNGprimary	CRISPRa
CTGAATAGGCT-CCGAATGG	AAG	64	3		chr8:-144743852	E1_a_1_IFNGprimary	IFNGprimary	CRISPRa
ATGCAAAGGCTTCCAAATAG	GAG	64	4		chr10:-51746421	E1_a_1_IFNGprimary	IFNGprimary	CRISPRa
ATGAACAAGCTCCAAAATGG	GAG	64	4		chr4:-161221923	E1_a_1_IFNGprimary	IFNGprimary	CRISPRa
ATGTGCAGGCTGCCGAGTGG	CAG	65	4		chr11:+126430628	E1_a_1_IFNGprimary	IFNGprimary	CRISPRa
AAGCACAGGCTTTCTAATGG	GGG	66	4		chr3:+126054916	E1_a_1_IFNGprimary	IFNGprimary	CRISPRa
ATGAGCAGG-TTCTGAATGG	GAG	67	3		chr4:-189303129	E1_a_1_IFNGprimary	IFNGprimary	CRISPRa
TAGAACAGGCTTCTGAATTG	TGG	67	4		chr17:+61474608	E1_a_1_IFNGprimary	IFNGprimary	CRISPRa
ATGAACAATCTTCAGAATGG	GAG	69	3		chr21:+17721920	E1_a_1_IFNGprimary	IFNGprimary	CRISPRa
ATGGACAGGCTTTCAAAAGG	CAG	69	4		chr2:-214085959	E1_a_1_IFNGprimary	IFNGprimary	CRISPRa
GTAAACAGCCTTCAGAATGG	GAG	70	4		chr15:-61453863	E1_a_1_IFNGprimary	IFNGprimary	CRISPRa
ATCAACTGGCTTCTAAATGG	CAG	70	4		chr2:-207007880	E1_a_1_IFNGprimary	IFNGprimary	CRISPRa
GTGAACAGGCATTCCAATGG	GAG	71	4		chr11:+24240901	E1_a_1_IFNGprimary	IFNGprimary	CRISPRa
GTGAACAGGCTTCCAACTTG	AAG	73	4		chr12:-132568377	E1_a_1_IFNGprimary	IFNGprimary	CRISPRa
ATAAACAACCTTCAGAATGG	GAG	73	4		chr4:+5310242	E1_a_1_IFNGprimary	IFNGprimary	CRISPRa
ATAAAGAGGCCTCCAAATGG	AGG	74	4		chr4:-111226958	E1_a_1_IFNGprimary	IFNGprimary	CRISPRa
ATAAAGAGGCCTCCAAATGG	CGG	74	4		chr4:-137910193	E1_a_1_IFNGprimary	IFNGprimary	CRISPRa
ATGAACAGGACCCCGAATGC	CAG	74	4		chr13:+52139098	E1_a_1_IFNGprimary	IFNGprimary	CRISPRa
ATGA--AGGCTTCCCAATGG	GAG	75	3		chr17:+21706543	E1_a_1_IFNGprimary	IFNGprimary	CRISPRa
ATCATCCGGCTTCCTAATGG	GGG	75	4		chr17:+2028333	E1_a_1_IFNGprimary	IFNGprimary	CRISPRa
TTGAACAAGATTCTGAATGG	AGG	75	4		chr3:+154869459	E1_a_1_IFNGprimary	IFNGprimary	CRISPRa
ATAAACAGGTTTCAGAATGA	TAG	75	4		chr18:-25558902	E1_a_1_IFNGprimary	IFNGprimary	CRISPRa
ATAAACTGGCTTCTAAATGG	CAG	75	4		chr13:+21834038	E1_a_1_IFNGprimary	IFNGprimary	CRISPRa
AAGAACAGGCTTCC-AATAG	TAG	76	3		chr12:-109751866	E1_a_1_IFNGprimary	IFNGprimary	CRISPRa
CTGAACAGGATTCCGAATTT	TAG	78	4		chr8:-119344995	E1_a_1_IFNGprimary	IFNGprimary	CRISPRa
ATGCACATGCTTCTGAATTG	TGG	78	4		chr2:-190515976	E1_a_1_IFNGprimary	IFNGprimary	CRISPRa
TTGTACAGGCTACAGAATGG	AGG	78	4		chr2:+105000389	E1_a_1_IFNGprimary	IFNGprimary	CRISPRa
AAGAACAGGCGTCAGAATGG	AGG	79	3		chr2:-120961226	E1_a_1_IFNGprimary	IFNGprimary	CRISPRa
ATGAACACGCCTATGAATGG	GAG	79	4		chr6:+18840367	E1_a_1_IFNGprimary	IFNGprimary	CRISPRa
ATGTACAGGTTTTCGCATGG	TAG	79	4		chr8:+122913332	E1_a_1_IFNGprimary	IFNGprimary	CRISPRa
ATGAA-AGGCTTCCAGATGG	AGG	81	3		chr19:-30121549	E1_a_1_IFNGprimary	IFNGprimary	CRISPRa
ATGCACAGGCCTCCGAGCGG	CAG	81	4		chr5:+1144843	E1_a_1_IFNGprimary	IFNGprimary	CRISPRa
AAGAAAAGGCTTTTGAATGG	AGG	81	4		chr3:-82131074	E1_a_1_IFNGprimary	IFNGprimary	CRISPRa
ATGA-CGGGGTTCCGAATGG	CAG	82	3		chr10:-27779927	E1_a_1_IFNGprimary	IFNGprimary	CRISPRa
ATGAACAATCTTCCCAATGA	AAG	82	4		chr10:-90833778	E1_a_1_IFNGprimary	IFNGprimary	CRISPRa
AAGAACAGGTTTCAGAATTG	AGG	82	4		chr1:-113535910	E1_a_1_IFNGprimary	IFNGprimary	CRISPRa
GTAAACAGGCTACAGAATGG	GAG	83	4		chr9:+27594439	E1_a_1_IFNGprimary	IFNGprimary	CRISPRa
ATGAACAGGCAACAGAATGG	GGG	84	3		chr7:+91076707	E1_a_1_IFNGprimary	IFNGprimary	CRISPRa
ATGAACAGGCAACAGAATGG	GAG	84	3		chr4:+103878306	E1_a_1_IFNGprimary	IFNGprimary	CRISPRa
ATGAACAGGCTCCTGAGTGG	TGG	84	3		chr9:-133814722	E1_a_1_IFNGprimary	IFNGprimary	CRISPRa
GTGAACAGGCAACAGAATGG	GAG	84	4		chr2:+36108155	E1_a_1_IFNGprimary	IFNGprimary	CRISPRa
GTGAACAGGCAACAGAATGG	GAG	84	4		chr3:+128979007	E1_a_1_IFNGprimary	IFNGprimary	CRISPRa
GTGAACAGGCAACAGAATGG	GAG	84	4		chr3:-82334062	E1_a_1_IFNGprimary	IFNGprimary	CRISPRa
GTGAACAGGCAACAGAATGG	GAG	84	4		chr12:-68046270	E1_a_1_IFNGprimary	IFNGprimary	CRISPRa
ATGAACAGGTTTAAAAATGG	AAG	86	4		chr6:+138235640	E1_a_1_IFNGprimary	IFNGprimary	CRISPRa
ATGATCTGGCTTACCAATGG	TGG	86	4		chr1:+155910435	E1_a_1_IFNGprimary	IFNGprimary	CRISPRa
ATAGACGGGCTTCTGAATGG	GGG	86	4		chr14:+40102285	E1_a_1_IFNGprimary	IFNGprimary	CRISPRa
GTGAACAGGCTTCAGAATCA	GAG	87	4		chr10:+77563982	E1_a_1_IFNGprimary	IFNGprimary	CRISPRa
ATGATCAGGGTTCCAAATAG	GGG	87	4	CDK16	chrX:-47229424	E1_a_1_IFNGprimary	IFNGprimary	CRISPRa
ATGAACAGGATT-CGAATGT	CAG	88	3		chr20:+21615045	E1_a_1_IFNGprimary	IFNGprimary	CRISPRa
ATAAAGAGGATTCCAAATGG	AGG	88	4		chrX:-106089901	E1_a_1_IFNGprimary	IFNGprimary	CRISPRa
ATGAACATGCTTCCAAAAGC	CAG	88	4		chr4:-159716876	E1_a_1_IFNGprimary	IFNGprimary	CRISPRa
ATGAATAGGCTACCAAATGA	AGG	89	4		chr3:+172354097	E1_a_1_IFNGprimary	IFNGprimary	CRISPRa
ATGAA-AGTCTTCAGAATGG	AAG	90	3	MKI67	chr10:-128119292	E1_a_1_IFNGprimary	IFNGprimary	CRISPRa
ATAAACAGGATTCGAAATGG	CAG	90	4		chr10:+96764387	E1_a_1_IFNGprimary	IFNGprimary	CRISPRa
ATGGACATGCTGCCCAATGG	AAG	90	4		chr7:-113761822	E1_a_1_IFNGprimary	IFNGprimary	CRISPRa
ATGTACAGGCATCTGACTGG	TAG	92	4		chr16:+70332094	E1_a_1_IFNGprimary	IFNGprimary	CRISPRa
AGAAACAGGCTGCCAAATGG	TGG	92	4		chr5:-117703053	E1_a_1_IFNGprimary	IFNGprimary	CRISPRa
ATGTACAGGCATCTGACTGG	TAG	92	4		chr16:+70371064	E1_a_1_IFNGprimary	IFNGprimary	CRISPRa
ATGCACAGGCTTCTGGATGG	GGG	93	3	CEP72	chr5:-641741	E1_a_1_IFNGprimary	IFNGprimary	CRISPRa
ATGAACTTTCTTCTGAATGG	GAG	93	4		chr18:+31580444	E1_a_1_IFNGprimary	IFNGprimary	CRISPRa
ATGAAAATGTTTCCTAATGG	AGG	93	4		chr5:-107962977	E1_a_1_IFNGprimary	IFNGprimary	CRISPRa
ATGCACAGGCTTCACAATGG	AGG	94	3		chr10:-14152564	E1_a_1_IFNGprimary	IFNGprimary	CRISPRa
ATGAACAGATTTCCAAATAG	TAG	94	4		chrX:-87820034	E1_a_1_IFNGprimary	IFNGprimary	CRISPRa
AAGCACAGGCTTCCCAAGGG	AGG	95	4		chr3:+155198504	E1_a_1_IFNGprimary	IFNGprimary	CRISPRa
ATGATGAGGCCTCCGAGTGG	TGG	95	4		chr15:+64854269	E1_a_1_IFNGprimary	IFNGprimary	CRISPRa
AAGAGCAGGCTTGAGAATGG	TGG	95	4		chr9:+98395837	E1_a_1_IFNGprimary	IFNGprimary	CRISPRa
CTAAACAGGCTTCCCACTGG	GGG	95	4		chrX:-14566831	E1_a_1_IFNGprimary	IFNGprimary	CRISPRa
ATAAACAGGCTTCAGAGTGA	AGG	95	4	C1orf141	chr1:-67125889	E1_a_1_IFNGprimary	IFNGprimary	CRISPRa
ATGGACAGCCTACTGAATGG	GAG	95	4		chr14:-32425783	E1_a_1_IFNGprimary	IFNGprimary	CRISPRa
ATGTACAGGCTTTGGAATCG	GAG	96	4		chr16:-87201240	E1_a_1_IFNGprimary	IFNGprimary	CRISPRa
CTGAACTGGCTACAGAATGG	AGG	96	4		chr1:+161269411	E1_a_1_IFNGprimary	IFNGprimary	CRISPRa
ATCAACAGGCTTTAGAGTGG	GAG	96	4		chr1:-66991291	E1_a_1_IFNGprimary	IFNGprimary	CRISPRa
TTGAACAGCATTCCGATTGG	CGG	96	4		chr14:+53521109	E1_a_1_IFNGprimary	IFNGprimary	CRISPRa
AATGGCAAAACCTATGTCAG	GAG	1	3		chr3:-164757457	E1_a_1_IL2primary	IL2primary	CRISPRa
GATGAGCCTAACCTATGTCAG	TAG	6	3		chr7:+71369224	E1_a_1_IL2primary	IL2primary	CRISPRa
ATAGGC-AAACCTATGTCAG	AGG	18	3		chr21:-27195725	E1_a_1_IL2primary	IL2primary	CRISPRa
GTA-GCCAAACCTGTGTCAG	TGG	22	3		chr13:+96165780	E1_a_1_IL2primary	IL2primary	CRISPRa
AAAGTCAATACCTATGTCAG	AAG	26	4		chr6:+162718888	E1_a_1_IL2primary	IL2primary	CRISPRa
CAAGGCAAAAC-TATGTCAG	TGG	27	3		chrX:-75418174	E1_a_1_IL2primary	IL2primary	CRISPRa
CACGGCCAAAC-TATGTCAG	AAG	27	3		chr8:-126325275	E1_a_1_IL2primary	IL2primary	CRISPRa
GATGTCCAATCCTGTGTCAG	CAG	29	4		chr10:+103872665	E1_a_1_IL2primary	IL2primary	CRISPRa
CAAGGCC--ACCTATGTCAG	CGG	30	3		chr6:+46011326	E1_a_1_IL2primary	IL2primary	CRISPRa
GAAACCAAAACATATGTCAG	CAG	30	4	NOP14	chr4:-2951175	E1_a_1_IL2primary	IL2primary	CRISPRa
TAAAGCCTAACATATGTCAG	GAG	31	4		chr12:-54524416	E1_a_1_IL2primary	IL2primary	CRISPRa
GAAGACCAATCCTGTGTCAG	TAG	33	3		chr21:+5223454	E1_a_1_IL2primary	IL2primary	CRISPRa
GAAGACCAATCCTGTGTCAG	TAG	33	3		chr9:-40959951	E1_a_1_IL2primary	IL2primary	CRISPRa
GAAGACCAATCCTGTGTCAG	TAG	33	3		chr22:-12575180	E1_a_1_IL2primary	IL2primary	CRISPRa
GAAGACCAATCCTGTGTCAG	TAG	33	3		chr20:-28646614	E1_a_1_IL2primary	IL2primary	CRISPRa
GAAGACCAATCCTGTGTCAG	TAG	33	3		chr4:-189901899	E1_a_1_IL2primary	IL2primary	CRISPRa
GAAGACCAATCCTGTGTCAG	TAG	33	3		chr20:+29536473	E1_a_1_IL2primary	IL2primary	CRISPRa
GAAGACCAATCCTGTGTCAG	TAG	33	3		chr20:+28637153	E1_a_1_IL2primary	IL2primary	CRISPRa
GAGAGCCAAACC-ATGTCAG	GGG	33	3		chr19:-2712101	E1_a_1_IL2primary	IL2primary	CRISPRa
GAAGACCAATCCTGTGTCAG	TAG	33	3		chr20:-29047464	E1_a_1_IL2primary	IL2primary	CRISPRa
GAAGACCAATCCTGTGTCAG	TAG	33	3		chr9:+63892048	E1_a_1_IL2primary	IL2primary	CRISPRa
GAGGACCAATCCTGTGTCAG	TAG	33	4		chr20:-30346474	E1_a_1_IL2primary	IL2primary	CRISPRa
TAAGGCCCATCTTATGTCAG	TGG	34	4		chr11:+75664650	E1_a_1_IL2primary	IL2primary	CRISPRa
AAAGGCCCAAACAATGTCAG	GAG	36	4		chr8:-119546655	E1_a_1_IL2primary	IL2primary	CRISPRa
GTAGGCCCAGCCTGTGTCAG	GAG	39	4		chr1:-9014334	E1_a_1_IL2primary	IL2primary	CRISPRa
GAAAACCAAACCTGTATCAG	AAG	40	4		chr15:+35628519	E1_a_1_IL2primary	IL2primary	CRISPRa
GCAGTCCATGCCTATGTCAG	CGG	40	4		chr2:+26530450	E1_a_1_IL2primary	IL2primary	CRISPRa
GATAGCCTAACCTAAGTCAG	TGG	40	4		chrX:+106075246	E1_a_1_IL2primary	IL2primary	CRISPRa
GAAG-CCAAACATATGTCAA	AAG	42	3		chr6:-112831029	E1_a_1_IL2primary	IL2primary	CRISPRa
AAGGGCAAAACCTATGTTAG	GAG	42	4		chr6:+126556377	E1_a_1_IL2primary	IL2primary	CRISPRa
TATGGCCAAACCTGATGTCAG	TGG	43	3		chr7:+126104067	E1_a_1_IL2primary	IL2primary	CRISPRa
GTAGCCCAATCCTATGACAG	GAG	43	4		chr19:-33683509	E1_a_1_IL2primary	IL2primary	CRISPRa
GAAAGCAAAACATATGTCTG	CAG	44	4		chr16:-74996293	E1_a_1_IL2primary	IL2primary	CRISPRa
AAAGGCAAAGCCCATGTCAG	AGG	45	4	LOC102724438	chr3:+49911297	E1_a_1_IL2primary	IL2primary	CRISPRa
GAAAACCCAACCTAAGTCAG	GAG	45	4		chr1:-160642383	E1_a_1_IL2primary	IL2primary	CRISPRa
GAAGGCAAATCCTGTGTCTG	GAG	45	4		chr2:+200084231	E1_a_1_IL2primary	IL2primary	CRISPRa
GAGGGCCTATTCTATGTCAG	TGG	45	4		chr1:-151797714	E1_a_1_IL2primary	IL2primary	CRISPRa
AAAGGCCAATCCTAAGTCAG	AAG	46	3		chr6:-63578888	E1_a_1_IL2primary	IL2primary	CRISPRa
CAAGGCCAATCCTAAGTCAG	TGG	46	3		chrX:-52854639	E1_a_1_IL2primary	IL2primary	CRISPRa
GAAAACCAAACCTATGTCTT	GAG	46	4		chr11:-126705064	E1_a_1_IL2primary	IL2primary	CRISPRa
GATGGCCAAGACAATGTCAG	GGG	47	4		chr18:-2580476	E1_a_1_IL2primary	IL2primary	CRISPRa
AAAGGCCAAACCTAAGTCAA	TGG	48	3		chrX:-55649017	E1_a_1_IL2primary	IL2primary	CRISPRa
ATAGGCCAAAACTAAGTCAG	GGG	48	4		chr9:-34424556	E1_a_1_IL2primary	IL2primary	CRISPRa
CAAGGCCAATAATATGTCAG	GGG	48	4		chr16:+22930013	E1_a_1_IL2primary	IL2primary	CRISPRa
CATGGCCAAACCTAAGTCAA	GAG	48	4		chr20:+19807215	E1_a_1_IL2primary	IL2primary	CRISPRa
AAAGGCAGAACCTCTGTCAG	GGG	49	4		chr13:-23856284	E1_a_1_IL2primary	IL2primary	CRISPRa
GGTGGCCACACCCATGTCAG	AAG	49	4		chr2:-113795957	E1_a_1_IL2primary	IL2primary	CRISPRa
AAAGTCCAAACCTATAACAG	TGG	49	4		chr17:+45684411	E1_a_1_IL2primary	IL2primary	CRISPRa
GAAGGCCAG-CCAATGTCAG	AAG	50	3		chr11:-26305340	E1_a_1_IL2primary	IL2primary	CRISPRa
AAAGGCCAAA--TATGTCAG	CAG	52	3		chr6:-73704986	E1_a_1_IL2primary	IL2primary	CRISPRa
GAAGGCATAACCTATTTCAG	TGG	52	3		chr18:-22704144	E1_a_1_IL2primary	IL2primary	CRISPRa
GCTGGCCAAACCTGTGGCAG	GGG	52	4		chr2:+231688734	E1_a_1_IL2primary	IL2primary	CRISPRa
GAAGACGAATCCTGTGTCAG	TAG	52	4		chr22:+12289575	E1_a_1_IL2primary	IL2primary	CRISPRa
GAAGCCTAAACATATGTCAA	TGG	52	4		chr4:+176488074	E1_a_1_IL2primary	IL2primary	CRISPRa
GATAGCCAAACCTAAATCAG	TGG	53	4		chr5:+120322071	E1_a_1_IL2primary	IL2primary	CRISPRa
GAATGCCTATCCTATGTTAG	TAG	53	4		chr15:-49690508	E1_a_1_IL2primary	IL2primary	CRISPRa
GAGGGTCCAACCTATGTCAA	AGG	53	4		chr11:+123675836	E1_a_1_IL2primary	IL2primary	CRISPRa
GAAGTGCCAAACCTGTGGCAG	GAG	54	3		chr6:-26730788	E1_a_1_IL2primary	IL2primary	CRISPRa
GATGACCAAAACTATGCCAG	TGG	54	4		chr16:-35195678	E1_a_1_IL2primary	IL2primary	CRISPRa
GAAGTGCCAAACCTGTGGCAG	GAG	55	3		chr6:+26770876	E1_a_1_IL2primary	IL2primary	CRISPRa
GAAGTGCCAAACCTGTGGCAG	GAG	55	3	LOC105375103	chr6:+57792629	E1_a_1_IL2primary	IL2primary	CRISPRa
GAAGTGCCAAACCTGTGGCAG	GAG	55	3		chr6:+57813286	E1_a_1_IL2primary	IL2primary	CRISPRa
CAAGGCCAACCCTATGGCAG	CAG	55	3		chrX:+52590427	E1_a_1_IL2primary	IL2primary	CRISPRa
GAAGTGCCAAACCTGTGGCAG	GAG	55	3		chr6:+26748995	E1_a_1_IL2primary	IL2primary	CRISPRa
AAAGGCAAAAAGTATGTCAG	TAG	56	4		chr3:-2829614	E1_a_1_IL2primary	IL2primary	CRISPRa
AAAGGCCAAA-CTATGGCAG	CAG	58	3		chr8:+14478474	E1_a_1_IL2primary	IL2primary	CRISPRa
GAATCCCAGACCTATCTCAG	AGG	58	4		chr3:+13074483	E1_a_1_IL2primary	IL2primary	CRISPRa
GAAGACCAGACCTATGGCTG	GGG	58	4		chrX:+9373469	E1_a_1_IL2primary	IL2primary	CRISPRa
GAAGGCAAAACCAAAGTCAG	GAG	59	3		chr11:+115050785	E1_a_1_IL2primary	IL2primary	CRISPRa
GAAGTTCAA-CCTATGTCAG	AGG	60	3		chr1:-31604498	E1_a_1_IL2primary	IL2primary	CRISPRa
GATGCCCAAAACTCTGTCAG	GGG	60	4		chr10:+79054715	E1_a_1_IL2primary	IL2primary	CRISPRa
GAAG-CCAAACCAAAGTCAG	CAG	61	3		chr17:-11807238	E1_a_1_IL2primary	IL2primary	CRISPRa
GGAGGCCCAACCTATATTAG	GGG	61	4		chr20:-18144547	E1_a_1_IL2primary	IL2primary	CRISPRa
GCAGGCCCGACCTATCTCAG	TGG	61	4	RASSF1-AS1	chr3:+50338114	E1_a_1_IL2primary	IL2primary	CRISPRa
AAAAGCCAAATATATGTCAG	GAG	61	4		chrX:+152160819	E1_a_1_IL2primary	IL2primary	CRISPRa
GAGGGCCTAAACTATGTAAG	TGG	62	4		chr12:+44820248	E1_a_1_IL2primary	IL2primary	CRISPRa
GATGGCCAAGCCTCTGTCAG	TGG	63	3		chr21:-45540584	E1_a_1_IL2primary	IL2primary	CRISPRa
GCAGGCCCATCCTATCTCAG	GAG	63	4		chr18:+12236884	E1_a_1_IL2primary	IL2primary	CRISPRa
GGAGGCAAAATCCATGTCAG	GGG	63	4		chr1:-40891615	E1_a_1_IL2primary	IL2primary	CRISPRa
TGAGGCCAAGCCTATTTCAG	TGG	63	4		chr4:-12411678	E1_a_1_IL2primary	IL2primary	CRISPRa
TAAAGCCAAAGCAATGTCAG	CAG	64	4		chr17:-886273	E1_a_1_IL2primary	IL2primary	CRISPRa
GAAGCCAAAACCTACATCAG	CAG	64	4		chr2:-114237551	E1_a_1_IL2primary	IL2primary	CRISPRa
GAAGGCAAAACCTATGTGTG	CAG	65	3		chr18:+6146897	E1_a_1_IL2primary	IL2primary	CRISPRa
GAAAGCCAAATCAATGTCAA	TAG	65	4		chr8:+136458441	E1_a_1_IL2primary	IL2primary	CRISPRa
GAAGGC-AAACTTATGTCAT	AAG	66	3		chr12:-23657505	E1_a_1_IL2primary	IL2primary	CRISPRa
GAAGGCCAGAACTAAGTCAA	TGG	66	4		chr9:+123856085	E1_a_1_IL2primary	IL2primary	CRISPRa
GAAGGCAAAGCCTATGTCCA	GGG	66	4		chr3:+123164601	E1_a_1_IL2primary	IL2primary	CRISPRa
GAACCCCAAACCAAGGTCAG	CAG	66	4		chr7:-156069905	E1_a_1_IL2primary	IL2primary	CRISPRa
GAAGGATAGACATATGTCAG	TGG	67	4		chr16:+86689012	E1_a_1_IL2primary	IL2primary	CRISPRa
CAAGGCCCAGCCTCTGTCAG	TGG	67	4		chr14:+94695745	E1_a_1_IL2primary	IL2primary	CRISPRa
GCAGGCCAATACTATTTCAG	TGG	68	4		chrX:-69945893	E1_a_1_IL2primary	IL2primary	CRISPRa
TAAGGCAACACCTTTGTCAG	GAG	68	4		chr2:+168820464	E1_a_1_IL2primary	IL2primary	CRISPRa
GCAGGCCAAACTTATTTCAG	TGG	69	3		chr14:+93220844	E1_a_1_IL2primary	IL2primary	CRISPRa
GTAGGCCAAGCCAATGACAG	TAG	69	4		chrX:-22350925	E1_a_1_IL2primary	IL2primary	CRISPRa
GGAGGACACACCCATGTCAG	CAG	69	4		chr11:+644661	E1_a_1_IL2primary	IL2primary	CRISPRa
GAAGCACAACCCTATGTCAC	TGG	69	4		chr13:-26963142	E1_a_1_IL2primary	IL2primary	CRISPRa
AAAAGCCAAACATATGTTAG	AGG	69	4		chr9:-126975039	E1_a_1_IL2primary	IL2primary	CRISPRa
GAAGGCCAATACTATAACAG	TAG	69	4		chrX:-69693822	E1_a_1_IL2primary	IL2primary	CRISPRa
GAAGGCCCAGCCTATGCCAA	GGG	69	4		chr21:-46227220	E1_a_1_IL2primary	IL2primary	CRISPRa
ATCTCTGGGATGAAAGCCCA	AGG	7	3		chr1:-158009002	E1_a_1_val_IL2validation	IL2validation	CRISPRa
ATG-GTGAAATGAAGGCCCA	GAG	10	3	LOC105378017	chr6:+137308521	E1_a_1_val_IL2validation	IL2validation	CRISPRa
ATATGTGAAATGAAGGCCCA	GAG	13	3	TTC39B	chr9:-15268340	E1_a_1_val_IL2validation	IL2validation	CRISPRa
CTGGCTGAGAAGAAAGCCCA	GAG	13	4		chr5:+97125923	E1_a_1_val_IL2validation	IL2validation	CRISPRa
AACTCTGGAGTGAAAGCCCA	AGG	15	4		chr6:-131025601	E1_a_1_val_IL2validation	IL2validation	CRISPRa
TTGTTTTAAAAGAAAGCCCA	TGG	15	4		chr7:+16750741	E1_a_1_val_IL2validation	IL2validation	CRISPRa
GTCTCTGGAATCAAAGCCCA	GGG	16	4		chr2:+174780836	E1_a_1_val_IL2validation	IL2validation	CRISPRa
TTGACTGAAAAGAAGGCCCA	AAG	17	4		chr13:+30177002	E1_a_1_val_IL2validation	IL2validation	CRISPRa
ATGTGTAAAATGAAAACCCA	TGG	18	3		chr5:+119006678	E1_a_1_val_IL2validation	IL2validation	CRISPRa
ATGCAT-AAATGAAAGCCCA	AAG	18	3		chr2:-67255944	E1_a_1_val_IL2validation	IL2validation	CRISPRa
ATGCATTAATTGAAAGCCCA	CGG	18	4		chr17:+52106787	E1_a_1_val_IL2validation	IL2validation	CRISPRa
TTGT-TGAAATGAAAACCCA	AAG	19	3		chrX:-124979858	E1_a_1_val_IL2validation	IL2validation	CRISPRa
ATG--TGAAATGAAAACCCA	CAG	21	3		chr4:+138834264	E1_a_1_val_IL2validation	IL2validation	CRISPRa
AAGTCTTAGAAGAAAGCCCA	GAG	22	4		chr10:+80686408	E1_a_1_val_IL2validation	IL2validation	CRISPRa
CTGTGTGAAAAGAAAACCCA	CAG	22	4		chr19:+40132152	E1_a_1_val_IL2validation	IL2validation	CRISPRa
AAGTCTGAGATCAAAGCCCA	GAG	23	3		chr5:+163969531	E1_a_1_val_IL2validation	IL2validation	CRISPRa
AACTCTGAATCGAAAGCCCA	CAG	23	4		chr14:+74247642	E1_a_1_val_IL2validation	IL2validation	CRISPRa
AAGTTTGGACTGAAAGCCCA	TAG	23	4		chr11:-57822704	E1_a_1_val_IL2validation	IL2validation	CRISPRa
AAGACTGAAAATGAAAGCCCA	CAG	25	3	RNF34	chr12:-121416346	E1_a_1_val_IL2validation	IL2validation	CRISPRa
CTGTCAGAAATGAAGGCCCA	AAG	25	3		chr2:-169112613	E1_a_1_val_IL2validation	IL2validation	CRISPRa
CTGTCTGCA-TGAAAGCCCA	GAG	26	3		chr8:-55513718	E1_a_1_val_IL2validation	IL2validation	CRISPRa
ATCCCTGAAA-GAAAGCCCA	GGG	26	3		chr5:+160601860	E1_a_1_val_IL2validation	IL2validation	CRISPRa
ATCTCTAAAATCAAGGCCCA	TGG	26	4		chr1:-61823719	E1_a_1_val_IL2validation	IL2validation	CRISPRa
ATTCCTGGAATGAAAGCCCA	CAG	27	3		chr1:+192140348	E1_a_1_val_IL2validation	IL2validation	CRISPRa
CTGTCTAAAAT-AAAGCCCA	GAG	28	3		chr7:-93981010	E1_a_1_val_IL2validation	IL2validation	CRISPRa
ATGT-AGAAATGAAGGCCCA	GAG	28	3		chr18:+37520389	E1_a_1_val_IL2validation	IL2validation	CRISPRa
AAGACTGAGAATGAAAGCCCA	GAG	28	3		chr15:+42401394	E1_a_1_val_IL2validation	IL2validation	CRISPRa
ATGTGTAAAAT-AAAGCCCA	AGG	28	3		chr9:-121485742	E1_a_1_val_IL2validation	IL2validation	CRISPRa
ATGTCTGCATTGAAAACCCA	GAG	29	3		chr18:-10800517	E1_a_1_val_IL2validation	IL2validation	CRISPRa
ATGAC-AAAATGAAAGCCCA	AGG	29	3		chr1:+168129702	E1_a_1_val_IL2validation	IL2validation	CRISPRa
ATGTTTGCATTCAAAGCCCA	GAG	29	4		chr1:+122339418	E1_a_1_val_IL2validation	IL2validation	CRISPRa
ATGTTTGCATTCAAAGCCCA	GAG	29	4		chr1:+122402851	E1_a_1_val_IL2validation	IL2validation	CRISPRa
ATGTTTGCATTCAAAGCCCA	GAG	29	4		chr1:-121858906	E1_a_1_val_IL2validation	IL2validation	CRISPRa
ATGTTTGCATTCAAAGCCCA	GAG	29	4		chr1:-121611648	E1_a_1_val_IL2validation	IL2validation	CRISPRa
TTCTCTGGAATGAAAGTCCA	TAG	29	4		chr5:-146555765	E1_a_1_val_IL2validation	IL2validation	CRISPRa
ATGTTTGCATTCAAAGCCCA	GAG	29	4		chr1:+124854349	E1_a_1_val_IL2validation	IL2validation	CRISPRa
ATGTTTGCATTCAAAGCCCA	GAG	29	4		chr1:-121615032	E1_a_1_val_IL2validation	IL2validation	CRISPRa
ATGTTTGCATTCAAAGCCCA	GAG	29	4		chr1:-121860593	E1_a_1_val_IL2validation	IL2validation	CRISPRa
GTGTGTGGAATGGAAGCCCA	CAG	29	4		chr18:-57506227	E1_a_1_val_IL2validation	IL2validation	CRISPRa
ATGTTTGCATTCAAAGCCCA	GAG	29	4		chr1:-121613335	E1_a_1_val_IL2validation	IL2validation	CRISPRa
ATGTTTGCATTCAAAGCCCA	GAG	29	4		chr1:-121862290	E1_a_1_val_IL2validation	IL2validation	CRISPRa
ATGTCTG-ATTGAAAACCCA	GGG	30	3		chr6:+132562166	E1_a_1_val_IL2validation	IL2validation	CRISPRa
GTCTCTGAAACCAAAGCCCA	AAG	30	4		chr6:-89890735	E1_a_1_val_IL2validation	IL2validation	CRISPRa
ATGGGTGAAACCAAAGCCCA	GGG	30	4		chr8:-139377721	E1_a_1_val_IL2validation	IL2validation	CRISPRa
ATGT-TGACATGAAGGCCCA	AGG	31	3		chr9:+20047154	E1_a_1_val_IL2validation	IL2validation	CRISPRa
TTGTCTAGAATGAAAGTCCA	TAG	31	4		chr4:+116635709	E1_a_1_val_IL2validation	IL2validation	CRISPRa
AAGT-TGAAATGGAAGCCCA	CAG	32	3		chr18:+44810754	E1_a_1_val_IL2validation	IL2validation	CRISPRa
ATCTCAGAAGTGAAAGCCCA	AGG	32	3		chr7:+137813932	E1_a_1_val_IL2validation	IL2validation	CRISPRa
TTATCTAAAATAAAAGCCCA	GAG	32	4		chrX:+125461505	E1_a_1_val_IL2validation	IL2validation	CRISPRa
TTCTCTGAAATG-AAGCCCA	CAG	33	3	LOC105370739	chr15:+26142944	E1_a_1_val_IL2validation	IL2validation	CRISPRa
CTGTTTGAAATG-AAGCCCA	TAG	33	3		chr16:+21947104	E1_a_1_val_IL2validation	IL2validation	CRISPRa
ATAACTAAACTGAAAGCCCA	CAG	33	4		chr5:-143640978	E1_a_1_val_IL2validation	IL2validation	CRISPRa
ATGT-TAAAATGAAAGCCTA	GGG	34	3		chr1:-32062945	E1_a_1_val_IL2validation	IL2validation	CRISPRa
ATG--TGAAATGGAAGCCCA	GAG	34	3		chr10:+119306493	E1_a_1_val_IL2validation	IL2validation	CRISPRa
CTGTCTGACATCAAAGCCCA	CGG	36	3		chr11:+120919050	E1_a_1_val_IL2validation	IL2validation	CRISPRa
CTTTCTGAATTGAAAGCCCA	CAG	36	3		chr6:-141872112	E1_a_1_val_IL2validation	IL2validation	CRISPRa
ATGAATGAAATG-AAGCCCA	AAG	36	3		chr5:+52534638	E1_a_1_val_IL2validation	IL2validation	CRISPRa
ATCTCTGTAAGGAAAGCCCA	GGG	36	3		chr17:-50473648	E1_a_1_val_IL2validation	IL2validation	CRISPRa
ATGGTTGTAAGGAAAGCCCA	GGG	36	4		chr16:-9280284	E1_a_1_val_IL2validation	IL2validation	CRISPRa
CTATCTGAAAAAAAAGCCCA	GAG	36	4		chr8:+58258498	E1_a_1_val_IL2validation	IL2validation	CRISPRa
ACGTCTTAGATGAGAGCCCA	AAG	36	4		chr8:+6282979	E1_a_1_val_IL2validation	IL2validation	CRISPRa
ACGTCTGAAATGGAGGCCCA	GGG	37	3	HEIH	chr5:-180830501	E1_a_1_val_IL2validation	IL2validation	CRISPRa
ACATCTGAAATCAAAACCCA	GAG	37	4		chr1:-47692665	E1_a_1_val_IL2validation	IL2validation	CRISPRa
ATG-GTGAAATGAAAGCCCT	AGG	38	3		chr14:+101001947	E1_a_1_val_IL2validation	IL2validation	CRISPRa
ATGACTGAAAAGGAAGCCCA	GGG	38	3		chr3:-135075180	E1_a_1_val_IL2validation	IL2validation	CRISPRa
ATATCT-AAGTGAAAGCCCA	GAG	38	3		chr9:-74199586	E1_a_1_val_IL2validation	IL2validation	CRISPRa
ATCTCTGAGGTCAAAGCCCA	CAG	38	4		chr10:+79356281	E1_a_1_val_IL2validation	IL2validation	CRISPRa
AAGTTTTAAATGGAAGCCCA	TAG	38	4		chr5:-174988976	E1_a_1_val_IL2validation	IL2validation	CRISPRa
ATCTCTGAGGTGAAAACCCA	TAG	38	4		chr19:+37598892	E1_a_1_val_IL2validation	IL2validation	CRISPRa
ATGTGTACAAGGAAAGCCCA	TGG	39	4		chr17:+70747001	E1_a_1_val_IL2validation	IL2validation	CRISPRa
TTATCTGAGATGAAAGTCCA	TGG	41	4		chr16:+75946099	E1_a_1_val_IL2validation	IL2validation	CRISPRa
ATGTTAGAAATGAAGACCCA	AAG	41	4		chr7:-34463695	E1_a_1_val_IL2validation	IL2validation	CRISPRa
GTGTCCTAACTGAAAGCCCA	CAG	41	4		chr4:-110115	E1_a_1_val_IL2validation	IL2validation	CRISPRa
TTGTGTGATATCAAAGCCCA	CAG	41	4		chr4:-188855916	E1_a_1_val_IL2validation	IL2validation	CRISPRa
ATTTTTGAAAAGAAGGCCCA	GAG	41	4		chr2:-48993580	E1_a_1_val_IL2validation	IL2validation	CRISPRa
ATGTCTGTAATGAAAGACCA	CGG	42	2		chr16:+57343712	E1_a_1_val_IL2validation	IL2validation	CRISPRa
ATGGCTGAAATCTAAAGCCCA	TGG	42	3		chr2:-177653248	E1_a_1_val_IL2validation	IL2validation	CRISPRa
ATATCTGCAATG-AAGCCCA	TGG	42	3		chrX:+29209590	E1_a_1_val_IL2validation	IL2validation	CRISPRa
ATGTGTAAGAGGAAAGCCCA	AAG	42	4		chr14:-54331545	E1_a_1_val_IL2validation	IL2validation	CRISPRa
ATGGCAGAAAAGAGAGCCCA	TGG	43	4		chr3:+53691110	E1_a_1_val_IL2validation	IL2validation	CRISPRa
CTGTCTG-AATGAAAGGCCA	AGG	44	3	FAM131A	chr3:+184345963	E1_a_1_val_IL2validation	IL2validation	CRISPRa
ATGTGTGAAGTGGAAGCCCA	GGG	44	3	FAT3	chr11:-92352227	E1_a_1_val_IL2validation	IL2validation	CRISPRa
CTGT-TGAAATGAAAGCTCA	GAG	44	3		chr14:+100444948	E1_a_1_val_IL2validation	IL2validation	CRISPRa
ATGTGTGAAAATGAAAGGCCA	GAG	44	3		chr5:+129489656	E1_a_1_val_IL2validation	IL2validation	CRISPRa
ATATATAAAATGTAAGCCCA	CAG	44	4		chr7:-127707364	E1_a_1_val_IL2validation	IL2validation	CRISPRa
ATGTCAGTAATGAAGACCCA	AGG	44	4		chr7:+489529	E1_a_1_val_IL2validation	IL2validation	CRISPRa
ATGT-TGAAAAGAAAGCCCG	GAG	45	3	USP42	chr7:+6155071	E1_a_1_val_IL2validation	IL2validation	CRISPRa
ATGTGTGAAATGAAAACCTA	AAG	45	3		chr13:+105048828	E1_a_1_val_IL2validation	IL2validation	CRISPRa
GTGTCTGACTTCAAAGCCCA	GAG	45	4		chr4:+44417112	E1_a_1_val_IL2validation	IL2validation	CRISPRa
TTGTCTGACA-GAAAGCCCA	GAG	46	3		chr2:+170357434	E1_a_1_val_IL2validation	IL2validation	CRISPRa
ATAGCTGAAATGAAAGCTCA	AAG	46	3		chr13:-109197765	E1_a_1_val_IL2validation	IL2validation	CRISPRa
ATGACAGAAAT-AAAGCCCA	GAG	46	3		chr1:+165541793	E1_a_1_val_IL2validation	IL2validation	CRISPRa
ATGTCAGGAATGAAAGTCCA	GAG	46	3		chr10:-10090318	E1_a_1_val_IL2validation	IL2validation	CRISPRa
ATGTCTGTATATGAAAACCCA	CAG	46	3		chr5:+79962438	E1_a_1_val_IL2validation	IL2validation	CRISPRa
ATGTTT-AAATGAAAGTCCA	GGG	47	3		chr6:-47814992	E1_a_1_val_IL2validation	IL2validation	CRISPRa
GTGTCCCAAATGAAAGCCCA	CAG	47	3		chr4:+25653989	E1_a_1_val_IL2validation	IL2validation	CRISPRa
GTGTCAGAAACCAAAGCCCA	AGG	47	4		chr11:-59057948	E1_a_1_val_IL2validation	IL2validation	CRISPRa
ATGTCTGAA--GAAAGCCCA	GGG	48	2		chr14:+92212701	E1_a_1_val_IL2validation	IL2validation	CRISPRa
ATGTATGAA--GAAAGCCCA	TGG	48	3		chr22:+39738997	E1_a_1_val_IL2validation	IL2validation	CRISPRa
GGGGAATGACCTGTGAATGT	AGG	9	4		chr6:-100566446	E1_a_2_IFNGprimary	IFNGprimary	CRISPRa
CAG-AAGCACCTGTAAATGT	CAG	10	2		chr6:-43215976	E1_a_2_IFNGprimary	IFNGprimary	CRISPRa
CAGGAAAGGGCCTGTGAATGT	CAG	10	3		chr11:+128132182	E1_a_2_IFNGprimary	IFNGprimary	CRISPRa
GAGGGAACACATGTGAATGT	GAG	14	4		chr4:+180175308	E1_a_2_IFNGprimary	IFNGprimary	CRISPRa
CTGTAAACATCTGTGAATGT	GAG	15	4		chr11:+58641616	E1_a_2_IFNGprimary	IFNGprimary	CRISPRa
CAGCCAGCACCTGTGAATGT	CGG	16	2		chr8:-141864757	E1_a_2_IFNGprimary	IFNGprimary	CRISPRa
AAGGAGAGCATCTGTGAATGT	GGG	16	3		chr6:-165643379	E1_a_2_IFNGprimary	IFNGprimary	CRISPRa
CAGAAAG-ACATGTGAATGT	CAG	16	3		chr21:+27125456	E1_a_2_IFNGprimary	IFNGprimary	CRISPRa
AAGAAATCACCCGTGAATGT	CAG	16	4		chr9:+126025588	E1_a_2_IFNGprimary	IFNGprimary	CRISPRa
CAGAAAGCACATGTAAATGT	CAG	19	3		chr19:-5601932	E1_a_2_IFNGprimary	IFNGprimary	CRISPRa
TAGAAAGCACATGTAAATGT	TAG	19	4		chr3:-97626988	E1_a_2_IFNGprimary	IFNGprimary	CRISPRa
TAGGAAGCCCCTGTGAATGT	CAG	20	2		chr5:+92498964	E1_a_2_IFNGprimary	IFNGprimary	CRISPRa
TAGGAATTATCTGTGAATGT	AGG	22	4	ZBED5-AS1	chr11:+10878382	E1_a_2_IFNGprimary	IFNGprimary	CRISPRa
AAAGAAAAACCTGTGAATGT	TGG	24	4		chr6:-6306270	E1_a_2_IFNGprimary	IFNGprimary	CRISPRa
CTGAAAGC-CCTGTGAATGT	AGG	25	3		chr3:+39077339	E1_a_2_IFNGprimary	IFNGprimary	CRISPRa
GTGGAAACACCTGTGAATTT	GGG	25	4		chr17:-66729584	E1_a_2_IFNGprimary	IFNGprimary	CRISPRa
CAGGAAAAGCCTGTGAATGT	CAG	26	3		chr2:-138703935	E1_a_2_IFNGprimary	IFNGprimary	CRISPRa
CTGTAAGCAC-TGTGAATGT	AAG	26	3		chr4:-113285501	E1_a_2_IFNGprimary	IFNGprimary	CRISPRa
CAGTGAGCACTCTGTGAATGT	TGG	27	3		chr7:+31193901	E1_a_2_IFNGprimary	IFNGprimary	CRISPRa
CTGGGAGGAACTGTGAATGT	AAG	29	4		chr4:+137761978	E1_a_2_IFNGprimary	IFNGprimary	CRISPRa
TAGGAATCA-CTGTGAATGT	GAG	31	3		chr2:+38451037	E1_a_2_IFNGprimary	IFNGprimary	CRISPRa
CACAAAGGACCAGTGAATGT	GAG	32	4		chr7:+68124660	E1_a_2_IFNGprimary	IFNGprimary	CRISPRa
CAGGAAGGACCT-TGAATGT	CAG	33	2		chr14:-50835318	E1_a_2_IFNGprimary	IFNGprimary	CRISPRa
CAGCAAGGACCTCTGAATGT	GAG	33	3		chr16:-74248083	E1_a_2_IFNGprimary	IFNGprimary	CRISPRa
CAGGCATCACCTGTAAATGT	GAG	33	3		chrX:-128466880	E1_a_2_IFNGprimary	IFNGprimary	CRISPRa
CAGGAAGGGCCCATGAATGT	GGG	33	4	LOC105379504	chr21:-7783321	E1_a_2_IFNGprimary	IFNGprimary	CRISPRa
CAGGAAGGGCCCATGAATGT	GGG	33	4	LOC105372793	chr21:-34413333	E1_a_2_IFNGprimary	IFNGprimary	CRISPRa
CAGCATACGCCTGTGAATGT	CAG	33	4		chr16:+51285730	E1_a_2_IFNGprimary	IFNGprimary	CRISPRa
CTGCAAGTACCTGTGAACGT	GGG	34	4		chr7:-106071871	E1_a_2_IFNGprimary	IFNGprimary	CRISPRa
CAGGA-GCACATGTGAATGT	GAG	35	2		chr12:-111784376	E1_a_2_IFNGprimary	IFNGprimary	CRISPRa
TAGGAAGCCCCCGTAAATGT	TAG	35	4		chr14:-57385573	E1_a_2_IFNGprimary	IFNGprimary	CRISPRa
CAGGAAGCACTATGTGAATGT	CAG	37	2		chr1:+178706023	E1_a_2_IFNGprimary	IFNGprimary	CRISPRa
CAGGAAGCACA-GTGAATGT	AAG	37	2		chr5:-73687014	E1_a_2_IFNGprimary	IFNGprimary	CRISPRa
GAGGAAG-ACTTGTGAATGT	CAG	38	3		chrX:-104437974	E1_a_2_IFNGprimary	IFNGprimary	CRISPRa
CAGGAAGGGCCT-TGAATGT	GAG	40	3	NFAM1	chr22:+42385020	E1_a_2_IFNGprimary	IFNGprimary	CRISPRa
CAGGAAGGCTCTGTAAATGT	CAG	41	4		chr2:-107010771	E1_a_2_IFNGprimary	IFNGprimary	CRISPRa
CAGGA--CACCTGTGAATGT	TGG	42	2		chr4:-8345686	E1_a_2_IFNGprimary	IFNGprimary	CRISPRa
TGGGAAGCACCTGTGACTGT	CAG	42	3		chr3:+140680835	E1_a_2_IFNGprimary	IFNGprimary	CRISPRa
CAGGAAACACCTGATAAATGT	TAG	43	3		chr4:-151487649	E1_a_2_IFNGprimary	IFNGprimary	CRISPRa
CAGGGAACACCTGT-AATGT	AGG	43	3		chr5:+45154278	E1_a_2_IFNGprimary	IFNGprimary	CRISPRa
CAGAAAACAGCTGTGAATGT	GAG	44	3		chr11:-25039015	E1_a_2_IFNGprimary	IFNGprimary	CRISPRa
CAGGAAATACCTG-GAATGT	AGG	45	3		chr3:-171681259	E1_a_2_IFNGprimary	IFNGprimary	CRISPRa
CAGCAAACCCCTGTGAATTT	GAG	45	4		chr19:+14200092	E1_a_2_IFNGprimary	IFNGprimary	CRISPRa
GAGAAAGCGCCTTTGAATGT	AGG	45	4		chr8:-38428711	E1_a_2_IFNGprimary	IFNGprimary	CRISPRa
CAGGA---ACCTGTGAATGT	GAG	47	3		chr15:+66934349	E1_a_2_IFNGprimary	IFNGprimary	CRISPRa
AAGGAAG-ACCTGTGACTGT	AGG	47	3		chr21:+37752816	E1_a_2_IFNGprimary	IFNGprimary	CRISPRa
TAGGAAGC-CCTGTGAATTT	GGG	48	3		chr4:-182926955	E1_a_2_IFNGprimary	IFNGprimary	CRISPRa
CAGTTAGCACCTGTGAAGGT	GAG	48	3		chr22:-49102303	E1_a_2_IFNGprimary	IFNGprimary	CRISPRa
TAGGAAGCACTCGTAAATGT	TAG	48	4		chr1:+26303879	E1_a_2_IFNGprimary	IFNGprimary	CRISPRa
AAGGAAGCACCTGTGGATGT	GGG	49	2		chr10:-44804747	E1_a_2_IFNGprimary	IFNGprimary	CRISPRa
CAGCA-GCTCCTGTGAATGT	TGG	49	3		chr13:-56811252	E1_a_2_IFNGprimary	IFNGprimary	CRISPRa
CAGCA-GCTCCTGTGAATGT	TGG	49	3		chr17:-6914530	E1_a_2_IFNGprimary	IFNGprimary	CRISPRa
AAGGAAGGACATTTGAATGT	AGG	49	4		chr7:-132261112	E1_a_2_IFNGprimary	IFNGprimary	CRISPRa
TAGCAAACACCTGTGAATGC	CAG	49	4		chr17:+39248275	E1_a_2_IFNGprimary	IFNGprimary	CRISPRa
CTGTAAGCATCTGTGAATAT	GGG	49	4		chr12:-84923709	E1_a_2_IFNGprimary	IFNGprimary	CRISPRa
CAGCAAGCTGCCTGTGAATGT	TGG	50	3		chr6:-149844453	E1_a_2_IFNGprimary	IFNGprimary	CRISPRa
CA-GAAACACGTGTGAATGT	CGG	50	3		chr12:+128958057	E1_a_2_IFNGprimary	IFNGprimary	CRISPRa
CAAGAAGCACC-ATGAATGT	TAG	50	3		chr20:+57968393	E1_a_2_IFNGprimary	IFNGprimary	CRISPRa
AAGGAAACACATGTGAATGG	GGG	50	4		chr11:-97158431	E1_a_2_IFNGprimary	IFNGprimary	CRISPRa
CAGGATAAGCCTGTGAATGT	GGG	50	4		chr2:-39357002	E1_a_2_IFNGprimary	IFNGprimary	CRISPRa
CAGCAAGCTC-TGTGAATGT	GGG	51	3		chr3:-45162141	E1_a_2_IFNGprimary	IFNGprimary	CRISPRa
CAAGAACCACCTGTAAATGT	AAG	51	3		chr8:-74331369	E1_a_2_IFNGprimary	IFNGprimary	CRISPRa
AAGTAAGCACCAATGAATGT	TAG	51	4		chr8:+18988070	E1_a_2_IFNGprimary	IFNGprimary	CRISPRa
CA-GAAGCACCTGTGAATGC	AGG	52	2		chr1:+64989763	E1_a_2_IFNGprimary	IFNGprimary	CRISPRa
AAGGAAGC-CCTGTGAATGA	GGG	52	3		chr1:+7580341	E1_a_2_IFNGprimary	IFNGprimary	CRISPRa
CAGGAAGGGACCTGTGAAGGT	GGG	52	3		chr1:-226980708	E1_a_2_IFNGprimary	IFNGprimary	CRISPRa
CAGACAGGACCTGTGAATAT	GAG	52	4		chr2:-143307307	E1_a_2_IFNGprimary	IFNGprimary	CRISPRa
CAGCCAGCACCTGTGAATGG	AGG	53	3		chr4:+34158538	E1_a_2_IFNGprimary	IFNGprimary	CRISPRa
CAGTAAGCACTCAGTGAATGT	CAG	54	3		chr2:-29025339	E1_a_2_IFNGprimary	IFNGprimary	CRISPRa
CAGTAAGCACTCAGTGAATGT	GAG	54	3		chr6:-109082340	E1_a_2_IFNGprimary	IFNGprimary	CRISPRa
CATGAAAGTCCTGTGAATGT	GAG	54	4		chr2:-6124990	E1_a_2_IFNGprimary	IFNGprimary	CRISPRa
AAGGTAGCACCTATGAACGT	CAG	54	4		chr6:-69426551	E1_a_2_IFNGprimary	IFNGprimary	CRISPRa
CAGGAAACACATCTAAATGT	TAG	54	4		chr2:+161958070	E1_a_2_IFNGprimary	IFNGprimary	CRISPRa
CAGGAAGCGCCTGTGCATGT	CAG	56	2		chr2:+109413935	E1_a_2_IFNGprimary	IFNGprimary	CRISPRa
CGGGAAGCA-CTGTGAACGT	GGG	56	3		chr6:+136637788	E1_a_2_IFNGprimary	IFNGprimary	CRISPRa
CAGGAAGGATCTG-GAATGT	TGG	56	3		chr14:+99663856	E1_a_2_IFNGprimary	IFNGprimary	CRISPRa
CAGAAAGAACCTGT-AATGT	AAG	57	3		chr7:-128816779	E1_a_2_IFNGprimary	IFNGprimary	CRISPRa
TAGGGAGCCCCTGTGAATAT	CAG	57	4		chr15:-83534508	E1_a_2_IFNGprimary	IFNGprimary	CRISPRa
CATAAAACAACTGTGAATGT	GGG	57	4		chr7:-89520656	E1_a_2_IFNGprimary	IFNGprimary	CRISPRa
TAGGAAGCACATTTAAATGT	AAG	57	4		chrX:+27737801	E1_a_2_IFNGprimary	IFNGprimary	CRISPRa
CAGAAAACAACTGTGAATGA	AGG	57	4		chr2:-50397670	E1_a_2_IFNGprimary	IFNGprimary	CRISPRa
CAGGAAGCTCCCAGTGAATGT	GGG	58	3	LOC150776	chr2:-131518570	E1_a_2_IFNGprimary	IFNGprimary	CRISPRa
CAGAAAGCACTCAGTGAATGT	TAG	58	3		chr3:+38647156	E1_a_2_IFNGprimary	IFNGprimary	CRISPRa
AAGGAATCACCTGTGGATGT	GGG	58	3		chrX:-48054968	E1_a_2_IFNGprimary	IFNGprimary	CRISPRa
CAGGATTGTCCTGTGAATGT	CAG	58	4		chr9:+114573051	E1_a_2_IFNGprimary	IFNGprimary	CRISPRa
AAGAAAGCAACTGTGAATCT	GAG	58	4	LOC102724048	chr3:+34541079	E1_a_2_IFNGprimary	IFNGprimary	CRISPRa
GAGGAAGCACCTAGTGAGTGT	TAG	59	3	LOC105378726	chr1:-53292652	E1_a_2_IFNGprimary	IFNGprimary	CRISPRa
GAGGAAGCACCCTGTGAATGG	TGG	59	3		chr19:+30088802	E1_a_2_IFNGprimary	IFNGprimary	CRISPRa
CAGGAAGGTCATGTGAATTT	TGG	59	4		chr4:+66769550	E1_a_2_IFNGprimary	IFNGprimary	CRISPRa
GAGGAAGCACATGTTAATGT	TAG	60	3		chr11:-83714587	E1_a_2_IFNGprimary	IFNGprimary	CRISPRa
CAGGAAGCACCTAATAAATGT	TGG	60	3		chr4:+15929486	E1_a_2_IFNGprimary	IFNGprimary	CRISPRa
CATGAAGGACCT-TGAATGT	CAG	60	3		chrX:-137519948	E1_a_2_IFNGprimary	IFNGprimary	CRISPRa
CAGGAAG-ACCAGTGAATTT	TAG	60	3		chr3:-184909236	E1_a_2_IFNGprimary	IFNGprimary	CRISPRa
GGGGAAGCACATGTGCATGT	GAG	60	4		chrX:+143159525	E1_a_2_IFNGprimary	IFNGprimary	CRISPRa
AAAGAAGCAACTGTGAATGA	AGG	60	4		chr3:-160477240	E1_a_2_IFNGprimary	IFNGprimary	CRISPRa
CAGTAAGAACCTGTGAAAGT	AAG	61	3		chr1:+49411882	E1_a_2_IFNGprimary	IFNGprimary	CRISPRa
CAGGCCAGCACCTGTGACTGT	AGG	61	3		chr21:-44462839	E1_a_2_IFNGprimary	IFNGprimary	CRISPRa
CAGGCATCATCTGTGAATTT	GAG	61	4		chr12:+125939430	E1_a_2_IFNGprimary	IFNGprimary	CRISPRa
CAGTAAGCCCATGTGAATCT	GGG	61	4		chr3:-187445257	E1_a_2_IFNGprimary	IFNGprimary	CRISPRa
CATCAAACACCTCTGAATGT	AGG	62	4		chrX:-17095824	E1_a_2_IFNGprimary	IFNGprimary	CRISPRa
TTTAGCCCCAGTGAGAAGTT	CAG	5	3		chr2:+28226805	E1_a_2_IL2primary	IL2primary	CRISPRa
CCTA-CCCCAGTGAAAGGTT	AAG	11	3		chr15:-46459199	E1_a_2_IL2primary	IL2primary	CRISPRa
CCTACCTTCAGTGAGAGGTT	TGG	13	4		chr1:-25787143	E1_a_2_IL2primary	IL2primary	CRISPRa
TTTAGCCCCTGTGAGAAGTT	GAG	14	4		chr5:+34494269	E1_a_2_IL2primary	IL2primary	CRISPRa
GATATCACCACTGAGAGGTT	CAG	16	4		chr2:+22595672	E1_a_2_IL2primary	IL2primary	CRISPRa
GCTGGCCTCAGTAAGAGGTT	CAG	19	3		chr10:-77804924	E1_a_2_IL2primary	IL2primary	CRISPRa
GCTGGCCCCAGTGGGAGGTT	GAG	20	2		chr18:-7317027	E1_a_2_IL2primary	IL2primary	CRISPRa
TCTAGAACCAATGAGAGGTT	AAG	23	4		chr1:+106452924	E1_a_2_IL2primary	IL2primary	CRISPRa
GCTCCCCCCAGTGGGAAGTT	CAG	26	4		chr11:-116740767	E1_a_2_IL2primary	IL2primary	CRISPRa
GCTCTCCCCAGTGAGAAATT	AAG	28	4	BCL6B	chr17:-7027749	E1_a_2_IL2primary	IL2primary	CRISPRa
GAAAGCCTCAGTAAGAGGTT	CAG	28	4		chr12:-78451567	E1_a_2_IL2primary	IL2primary	CRISPRa
CCTGGCCCCCGTGAAAGGTT	TGG	31	4		chr13:-100751603	E1_a_2_IL2primary	IL2primary	CRISPRa
GCTGCCCCCAGGGAGAGGTT	AGG	32	3		chr3:-32413951	E1_a_2_IL2primary	IL2primary	CRISPRa
GATACCTCCAGTGGGAGGTT	AGG	33	4		chr9:-37561406	E1_a_2_IL2primary	IL2primary	CRISPRa
GCAGGCCCCAGTAAGAAGTT	TGG	33	4		chr11:-35131320	E1_a_2_IL2primary	IL2primary	CRISPRa
GCTGGCCCCA-TGAAAGGTT	TGG	34	3		chr11:-126123416	E1_a_2_IL2primary	IL2primary	CRISPRa
GCTGGCCGGAGTGAGAAGTT	TGG	34	4		chr1:+233061123	E1_a_2_IL2primary	IL2primary	CRISPRa
CCTGGCCCCAGTGAGAGGTG	AGG	37	3		chr8:-49534375	E1_a_2_IL2primary	IL2primary	CRISPRa
GATAGCACCAGAGAGAAGTT	GAG	38	4		chr7:+127948671	E1_a_2_IL2primary	IL2primary	CRISPRa
GCTAGCCTCAGTGCAAAGGTT	TAG	41	3		chr9:-115308025	E1_a_2_IL2primary	IL2primary	CRISPRa
GCTAGCATCAGTGA-AGGTT	TGG	41	3		chr4:+92121041	E1_a_2_IL2primary	IL2primary	CRISPRa
GCAAAGCCCCAGGGAGAGGTT	CAG	42	3		chr14:-92389545	E1_a_2_IL2primary	IL2primary	CRISPRa
CCCAGCACCAGTGAGAGCTT	GAG	42	4		chrY:-57137554	E1_a_2_IL2primary	IL2primary	CRISPRa
CCCAGCACCAGTGAGAGCTT	GAG	42	4		chrX:-155951034	E1_a_2_IL2primary	IL2primary	CRISPRa
GCTA-ACCCAGTGGGAGGTT	GAG	43	3		chr20:+39189839	E1_a_2_IL2primary	IL2primary	CRISPRa
GCCACCCCAAGTGAGAAGTT	AGG	43	4		chr13:+45730956	E1_a_2_IL2primary	IL2primary	CRISPRa
GCCAACCTCAGTGAGAGCTT	GGG	45	4		chr17:-74079357	E1_a_2_IL2primary	IL2primary	CRISPRa
GTTATCCCCACGGAGAGGTT	AGG	46	4		chr5:+41325072	E1_a_2_IL2primary	IL2primary	CRISPRa
GCGACCCCCAGTGA-AGGTT	TAG	47	3		chr8:+138184748	E1_a_2_IL2primary	IL2primary	CRISPRa
CCTAACCCCAGTG-GAGGTT	AGG	47	3		chr16:+71035968	E1_a_2_IL2primary	IL2primary	CRISPRa
GCTCTCCCCAGTGAGAGGTC	AGG	47	3		chr1:+227499067	E1_a_2_IL2primary	IL2primary	CRISPRa
GCTCTCCCCAGTGAGAGGTC	AGG	47	3		chr1:-227502236	E1_a_2_IL2primary	IL2primary	CRISPRa
GCTGGCCC--GTGAGAGGTT	GGG	47	3		chr15:+82799895	E1_a_2_IL2primary	IL2primary	CRISPRa
CCAAGCCCCAGCCAGAGGTT	GAG	49	4		chr16:-11273037	E1_a_2_IL2primary	IL2primary	CRISPRa
GTTATCCACAGTCAGAGGTT	CAG	50	4		chr21:-37223172	E1_a_2_IL2primary	IL2primary	CRISPRa
CCCAGCACCAGTGAGAGGTC	AGG	50	4		chr5:-1448463	E1_a_2_IL2primary	IL2primary	CRISPRa
GCCAGCCTTAGTGAGAAGTT	TGG	51	4		chr9:-18740163	E1_a_2_IL2primary	IL2primary	CRISPRa
GCTAGGCCACAGTGAGAGGTT	CAG	52	2		chr1:-55062831	E1_a_2_IL2primary	IL2primary	CRISPRa
ACTAGCAACAGTGAGAGTTT	CAG	52	4		chr18:+61008529	E1_a_2_IL2primary	IL2primary	CRISPRa
ACTTGCCCCACTGAGAGGTG	GGG	52	4		chr18:+48336837	E1_a_2_IL2primary	IL2primary	CRISPRa
GCTTGCCCCAGTGAAAACTT	CAG	52	4		chr8:+77673795	E1_a_2_IL2primary	IL2primary	CRISPRa
GTTATCCCCACTGAGAGGTG	AAG	52	4		chr9:-33231648	E1_a_2_IL2primary	IL2primary	CRISPRa
GCTAACCCC-GTGAGAGGTA	CAG	53	3		chr10:+19705026	E1_a_2_IL2primary	IL2primary	CRISPRa
GCCAGCCGCAGTGAAAGGCT	GGG	53	4		chr20:-59954933	E1_a_2_IL2primary	IL2primary	CRISPRa
TCTAGCTCCAGCGAGAGTTT	CAG	53	4		chr6:+128645962	E1_a_2_IL2primary	IL2primary	CRISPRa
GCTAAGGCCCAGTGAGAAGTT	GAG	54	3		chr3:-75587961	E1_a_2_IL2primary	IL2primary	CRISPRa
TCTAGCCTCAGGGAGAGATT	AGG	54	4		chr6:+41305550	E1_a_2_IL2primary	IL2primary	CRISPRa
CCTAGCCCCTGTGAGAGGGT	AAG	55	3		chr4:-126441716	E1_a_2_IL2primary	IL2primary	CRISPRa
GATACCCACAGTGAGAGGTG	GGG	55	4		chr8:+52082549	E1_a_2_IL2primary	IL2primary	CRISPRa
ACTAGCCC-AGGGAGAGGTT	TGG	56	3		chr16:-68081878	E1_a_2_IL2primary	IL2primary	CRISPRa
TCTAGACACAGTAAGAGGTT	TAG	56	4		chr15:-96908407	E1_a_2_IL2primary	IL2primary	CRISPRa
GCCAACCCCAGAAAGAGGTT	CAG	57	4		chr1:-7404240	E1_a_2_IL2primary	IL2primary	CRISPRa
GCCAGCGCCAGTGAGAGGTG	AAG	58	3		chr21:-13196095	E1_a_2_IL2primary	IL2primary	CRISPRa
GCCAGCGCCAGTGAGAGGTG	AAG	58	3		chr13:-18567813	E1_a_2_IL2primary	IL2primary	CRISPRa
GCAGGCCTCAGTGAGTGGTT	AGG	59	4		chr10:-46566792	E1_a_2_IL2primary	IL2primary	CRISPRa
GCTGGGTGCAGTGAGAGGTT	GAG	59	4		chr14:-20071140	E1_a_2_IL2primary	IL2primary	CRISPRa
GCAGGCCTCAGTGAGTGGTT	AGG	59	4		chr10:+47774989	E1_a_2_IL2primary	IL2primary	CRISPRa
CCTAGCCACAGTAAGAGATT	AAG	59	4		chr4:-181606838	E1_a_2_IL2primary	IL2primary	CRISPRa
CTTAGCCCCAGTCAGAGGTA	AGG	60	4		chr15:-29826251	E1_a_2_IL2primary	IL2primary	CRISPRa
GACAGCCCCAGTAAGAGCTT	CAG	60	4		chr10:+63975573	E1_a_2_IL2primary	IL2primary	CRISPRa
TATAGCCCCAGTTAGAGATT	TGG	61	4		chr3:+41594652	E1_a_2_IL2primary	IL2primary	CRISPRa
GCTTCCCCCCGTGAGAGGTG	GAG	61	4	LOC105374339	chr4:+795620	E1_a_2_IL2primary	IL2primary	CRISPRa
GAGAGCCCCTGTGTGAGGTT	AGG	62	4		chr14:+91101413	E1_a_2_IL2primary	IL2primary	CRISPRa
GCCAGCCTCACTGAGAGGGT	CAG	63	4		chr1:+231789168	E1_a_2_IL2primary	IL2primary	CRISPRa
GTCAGCCCCACTGTGAGGTT	CAG	64	4		chrX:-155623051	E1_a_2_IL2primary	IL2primary	CRISPRa
GCTAGCACCA-TGAGAGCTT	GGG	66	3		chr1:+219668937	E1_a_2_IL2primary	IL2primary	CRISPRa
CCTGGCCACAGTGAGTGGTT	TAG	67	4		chr5:-173460529	E1_a_2_IL2primary	IL2primary	CRISPRa
GCTAGCTGCTGTGAGAGGAT	CAG	67	4	MECR	chr1:-29216650	E1_a_2_IL2primary	IL2primary	CRISPRa
GCTAGACCC--TGAGAGGTT	AAG	68	3		chr6:+154645115	E1_a_2_IL2primary	IL2primary	CRISPRa
TCTGGCCCCAGGGAGAGGTG	GGG	68	4		chr16:+56564994	E1_a_2_IL2primary	IL2primary	CRISPRa
GCTGACCCCACTGAGCGGTT	CAG	68	4	RNF187	chr1:+228493181	E1_a_2_IL2primary	IL2primary	CRISPRa
GCAAGCCCCAGTGAGAGATG	CAG	69	3		chr11:+45701540	E1_a_2_IL2primary	IL2primary	CRISPRa
GCCAGCCCCAGGGAGAGGTG	CAG	70	3		chr18:+46482794	E1_a_2_IL2primary	IL2primary	CRISPRa
GCTA--CCCAGTGAGAGGCT	TAG	70	3		chr12:-132633047	E1_a_2_IL2primary	IL2primary	CRISPRa
GCAAACCCCAGTGGGAGGTG	AGG	70	4		chr9:+134261429	E1_a_2_IL2primary	IL2primary	CRISPRa
GCTAGCCTCAGTGAGAGTTG	CAG	71	3		chr16:+79073036	E1_a_2_IL2primary	IL2primary	CRISPRa
GCTAGCACCAGT-AGAGGTG	CAG	71	3		chr9:+107466398	E1_a_2_IL2primary	IL2primary	CRISPRa
CTTAGCCCCAGTGACAGATT	AGG	71	4		chr9:-93823996	E1_a_2_IL2primary	IL2primary	CRISPRa
GAGAGCCCCAGACAGAGGTT	GAG	71	4		chr10:+93920519	E1_a_2_IL2primary	IL2primary	CRISPRa
GCCAGGCCCACCGAGAGGTT	CAG	71	4		chr8:-141226469	E1_a_2_IL2primary	IL2primary	CRISPRa
GCAAGACCCAGTGAGAGGCT	TGG	72	3		chr19:+17018446	E1_a_2_IL2primary	IL2primary	CRISPRa
GCTAGCCTCAG-GAGAGGAT	GAG	72	3		chrY:-15563829	E1_a_2_IL2primary	IL2primary	CRISPRa
GCTAACCCCAATGAGATTTT	TAG	72	4		chr3:+154188858	E1_a_2_IL2primary	IL2primary	CRISPRa
CTTAGCCCCAGTCAGAGCTT	GAG	72	4		chr20:+13017377	E1_a_2_IL2primary	IL2primary	CRISPRa
ACTATCCCAAGTGAGAGGTG	AAG	72	4		chr6:+1934845	E1_a_2_IL2primary	IL2primary	CRISPRa
GATAGCCACAGTGAAAGGTC	TGG	72	4		chr11:-43781531	E1_a_2_IL2primary	IL2primary	CRISPRa
CCTAGCCTCAGTCAGAGCTT	AGG	72	4		chr10:-49680288	E1_a_2_IL2primary	IL2primary	CRISPRa
GCTAACCCCAG-GAGAGGCT	GGG	73	3		chr17:+72365910	E1_a_2_IL2primary	IL2primary	CRISPRa
GCTGGCCCCAGGG-GAGGTT	GAG	74	3		chr20:-36415777	E1_a_2_IL2primary	IL2primary	CRISPRa
GCCAGGCCCAGTGGGAAGTT	GGG	74	4		chr1:-202153688	E1_a_2_IL2primary	IL2primary	CRISPRa
TCCAGCCCCAGTGATAGATT	GAG	74	4		chr17:+66930752	E1_a_2_IL2primary	IL2primary	CRISPRa
TCTAGCCCCATGGAGAGGTT	AGG	75	3		chr13:-58468526	E1_a_2_IL2primary	IL2primary	CRISPRa
GCTAGGCTCAGTGGAAGGTT	GGG	75	4		chr11:+65612941	E1_a_2_IL2primary	IL2primary	CRISPRa
CCTAGCCCAAGAGAAAGGTT	TGG	75	4		chr19:+41899782	E1_a_2_IL2primary	IL2primary	CRISPRa
GCTATCCCCTGTGAGAGACT	AGG	75	4		chr2:+81515860	E1_a_2_IL2primary	IL2primary	CRISPRa
GCCAGCACCAGTGAGAGGGA	GAG	76	4		chr18:+25072692	E1_a_2_IL2primary	IL2primary	CRISPRa
GCTGGCCACAGTGGGAGCTT	TGG	76	4		chr15:-20187772	E1_a_2_IL2primary	IL2primary	CRISPRa
GCCATCCCCAGTTAGAGGTG	AGG	77	4		chrX:+35365167	E1_a_2_IL2primary	IL2primary	CRISPRa
GCTTGCCCCAGAAAGAGGTA	GAG	78	4		chr4:-186510090	E1_a_2_IL2primary	IL2primary	CRISPRa
ATGT-GATTTAGGGCAACAA	GAG	12	3		chr13:-39342550	E1_a_2_val_IL2validation	IL2validation	CRISPRa
CCGCAGAGTGAGAGCAACAA	AGG	19	4		chr12:+31234739	E1_a_2_val_IL2validation	IL2validation	CRISPRa
ATGTAGA-TGAGGGCAACTA	AAG	20	3		chr6:+161535764	E1_a_2_val_IL2validation	IL2validation	CRISPRa
AAGCAG--TGAGGGCAACAA	GGG	23	3		chr10:+130200049	E1_a_2_val_IL2validation	IL2validation	CRISPRa
GAGCAGAGTGAAGGCAACAA	AGG	25	4		chr11:-129214582	E1_a_2_val_IL2validation	IL2validation	CRISPRa
TTGCAAATTGAGGGCAACTA	TAG	26	3		chr8:+24096863	E1_a_2_val_IL2validation	IL2validation	CRISPRa
TTCCAGATTGA-GGCAACAA	TAG	26	3		chr2:+115369737	E1_a_2_val_IL2validation	IL2validation	CRISPRa
ATGC-CATTGAGGGCAACTA	AGG	27	3		chr11:+4371640	E1_a_2_val_IL2validation	IL2validation	CRISPRa
CTCCAGCCTGAGGGCAACAA	GAG	27	4		chrX:+114764363	E1_a_2_val_IL2validation	IL2validation	CRISPRa
ATCCTGATGGAGGGCAACAA	AAG	29	3	LOC105373664	chr2:-145603126	E1_a_2_val_IL2validation	IL2validation	CRISPRa
ATGTGGAATGAGGGCAACTA	TGG	30	4		chr3:+145054643	E1_a_2_val_IL2validation	IL2validation	CRISPRa
ATTCTGA-TGAGGGCAACAA	AAG	33	3		chr2:+5216462	E1_a_2_val_IL2validation	IL2validation	CRISPRa
TTGCAGATTT-GGGCAACAA	GAG	35	3		chrX:-16034428	E1_a_2_val_IL2validation	IL2validation	CRISPRa
ATACAGA--GAGGGCAACAA	AGG	35	3		chr9:+84477458	E1_a_2_val_IL2validation	IL2validation	CRISPRa
ATCTAGATTGACAGCAACAA	GAG	35	4		chr16:-5311810	E1_a_2_val_IL2validation	IL2validation	CRISPRa
GTGGAGATGGAGGGCAACAA	GAG	36	3	IKZF1	chr7:+50404685	E1_a_2_val_IL2validation	IL2validation	CRISPRa	Primary_CRISPRa_CD4_IL2	TRUE	7.2e-05	-0.90842	IKZF1
AAGCACCCTGAGGGCAACAA	TGG	36	4		chr12:-89773708	E1_a_2_val_IL2validation	IL2validation	CRISPRa
ATGCAG--TGAGGGCAACTA	GAG	38	3		chr20:+33113708	E1_a_2_val_IL2validation	IL2validation	CRISPRa
ATGATGATTG-GGGCAACAA	AGG	40	3		chr5:+171694035	E1_a_2_val_IL2validation	IL2validation	CRISPRa
ATGCAAA--GAGGGCAACAA	CAG	41	3		chr1:-152639279	E1_a_2_val_IL2validation	IL2validation	CRISPRa
ATGCAGTGTG-GGGCAACAA	GGG	44	3		chr20:-53015021	E1_a_2_val_IL2validation	IL2validation	CRISPRa
TTGCAAAATGAGAGCAACAA	AAG	44	4		chr3:+26793348	E1_a_2_val_IL2validation	IL2validation	CRISPRa
AAGCATCTTGAGGGCAACAA	CAG	45	3		chr13:-99371497	E1_a_2_val_IL2validation	IL2validation	CRISPRa
CTGCAAAATGGGGGCAACAA	CAG	45	4		chr10:-119206073	E1_a_2_val_IL2validation	IL2validation	CRISPRa
CTCCAGCTTGGGGGCAACAA	GAG	45	4		chr2:-197518301	E1_a_2_val_IL2validation	IL2validation	CRISPRa
ATGCAAAGTGAGAGCAACTA	GAG	45	4		chr3:+158409315	E1_a_2_val_IL2validation	IL2validation	CRISPRa
CTCCAGCTTGGGGGCAACAA	GAG	45	4		chr17:+60692015	E1_a_2_val_IL2validation	IL2validation	CRISPRa
ATGGAATTTTAGGGCAACAA	AAG	46	4	MAPRE1	chr20:-32850292	E1_a_2_val_IL2validation	IL2validation	CRISPRa
CTCCAGAGTGTGGGCAACAA	GAG	46	4		chr8:+33624222	E1_a_2_val_IL2validation	IL2validation	CRISPRa
ATGGAATTTTAGGGCAACAA	AAG	46	4		chr8:+135623673	E1_a_2_val_IL2validation	IL2validation	CRISPRa
ATGTA-ATTCAGGGCAACAA	AGG	47	3		chr10:-66172086	E1_a_2_val_IL2validation	IL2validation	CRISPRa
ATGCA---TGAGGGCAACAA	TGG	47	3		chr1:+226650525	E1_a_2_val_IL2validation	IL2validation	CRISPRa
ATGCTGATTGAGGGCAAGAA	TGG	50	2		chr8:+135275776	E1_a_2_val_IL2validation	IL2validation	CRISPRa
TAGCAGACTGAGGGTAACAA	AGG	50	4		chr1:-216659013	E1_a_2_val_IL2validation	IL2validation	CRISPRa
CTGCAGCTTG-GGGCAACAA	GAG	51	3		chr17:+44834627	E1_a_2_val_IL2validation	IL2validation	CRISPRa
CTGCAGTGTGAGGGCAGCAA	GGG	51	4		chr13:+54092276	E1_a_2_val_IL2validation	IL2validation	CRISPRa
ATGTAAAATGAGGACAACAA	AAG	51	4		chr20:+52960879	E1_a_2_val_IL2validation	IL2validation	CRISPRa
AAGCA-ATGGAGGGCAACAA	AAG	52	3		chr4:-45773511	E1_a_2_val_IL2validation	IL2validation	CRISPRa
AACCAGATTGAGAGCAGCAA	GAG	52	4		chr11:+22116098	E1_a_2_val_IL2validation	IL2validation	CRISPRa
AAACAGACTGAGGCCAACAA	AGG	53	4		chr18:-10327248	E1_a_2_val_IL2validation	IL2validation	CRISPRa
ATGCAGATTT-GAGCAACAA	GAG	54	3		chr2:-216859754	E1_a_2_val_IL2validation	IL2validation	CRISPRa
ATGCAGACTG--GGCAACAA	GAG	54	3	MTSS1	chr8:-124642626	E1_a_2_val_IL2validation	IL2validation	CRISPRa
AAGCAGAATGAGGG-AACAA	AGG	54	3		chr8:-130614562	E1_a_2_val_IL2validation	IL2validation	CRISPRa
ATGTAGAGAGAGAGCAACAA	AAG	54	4		chr12:-94080145	E1_a_2_val_IL2validation	IL2validation	CRISPRa
ATGCAGA--GAAGGCAACAA	TAG	55	3	LOC102724858	chr8:+76154114	E1_a_2_val_IL2validation	IL2validation	CRISPRa
ACGCAGAATGAGGGCACCAA	GGG	56	3		chr2:-69032445	E1_a_2_val_IL2validation	IL2validation	CRISPRa
CTGAAGATTGAGG-CAACAA	GAG	56	3		chr11:-29873896	E1_a_2_val_IL2validation	IL2validation	CRISPRa
ACACAGATTTAGGGCACCAA	AAG	56	4		chr6:+5856429	E1_a_2_val_IL2validation	IL2validation	CRISPRa
CTGCAGATTTAGGGCAAGAA	TGG	58	3		chr19:-20097663	E1_a_2_val_IL2validation	IL2validation	CRISPRa
ATGGA-ATTGAGGACAACAA	CAG	58	3		chr1:+99523783	E1_a_2_val_IL2validation	IL2validation	CRISPRa
TTGCAGATTAAGGG-AACAA	AAG	59	3		chr1:+118416253	E1_a_2_val_IL2validation	IL2validation	CRISPRa
CTGCAGATTGA--GCAACAA	GAG	59	3		chr16:+79859690	E1_a_2_val_IL2validation	IL2validation	CRISPRa
ATCCTGTTTGATGGCAACAA	GAG	59	4		chr7:+15749348	E1_a_2_val_IL2validation	IL2validation	CRISPRa
ATGCTAATTCAAGGCAACAA	AAG	60	4		chr5:+139050346	E1_a_2_val_IL2validation	IL2validation	CRISPRa
CTGCAGAGCGAGGGCAAGAA	CAG	60	4		chr6:-8838548	E1_a_2_val_IL2validation	IL2validation	CRISPRa
ATAAAGATTCAGAGCAACAA	AAG	60	4		chr1:+103776869	E1_a_2_val_IL2validation	IL2validation	CRISPRa
ATCCAGAT-GAGGGCAACAG	AAG	61	3		chr17:-51320889	E1_a_2_val_IL2validation	IL2validation	CRISPRa
ATGAGGAATGAGGGCAGCAA	GGG	61	4		chr1:+187372890	E1_a_2_val_IL2validation	IL2validation	CRISPRa
ATGTAAATTTAGGGCAATAA	AAG	61	4	KIAA1211	chr4:-56329154	E1_a_2_val_IL2validation	IL2validation	CRISPRa
AAGCAGAGTGAGGGAAACTA	AAG	61	4		chr3:+65369308	E1_a_2_val_IL2validation	IL2validation	CRISPRa
ATACAGTTTGAGGGCAACCA	GAG	62	3		chr11:-84495633	E1_a_2_val_IL2validation	IL2validation	CRISPRa
ATACA-ATTGAGCGCAACAA	CAG	62	3		chr1:+166745726	E1_a_2_val_IL2validation	IL2validation	CRISPRa
ATGCTGAATGAGGGCAAAAA	AGG	63	3		chr3:-189785879	E1_a_2_val_IL2validation	IL2validation	CRISPRa
ATGCAGA--GAGGGCAGCAA	AAG	63	3		chr19:-10056257	E1_a_2_val_IL2validation	IL2validation	CRISPRa
ATGC--ATTGAGGGCAACAG	CAG	63	3		chr18:+14643965	E1_a_2_val_IL2validation	IL2validation	CRISPRa
ATGGAGGGTTGAGGGCAACAA	GGG	63	3		chr7:-37003887	E1_a_2_val_IL2validation	IL2validation	CRISPRa
TTGGAGAATGAGGGCAATAA	TAG	63	4		chr13:-44799011	E1_a_2_val_IL2validation	IL2validation	CRISPRa
AAGCAGATTGAGGGCAACTC	CAG	64	3		chr3:-26179248	E1_a_2_val_IL2validation	IL2validation	CRISPRa
TTGCAGAGTGAAGGCAACCA	TAG	64	4		chr3:-68563640	E1_a_2_val_IL2validation	IL2validation	CRISPRa
ATGCAAACTGAGGGCAACTG	GAG	64	4		chr10:-30221602	E1_a_2_val_IL2validation	IL2validation	CRISPRa
ATGCAGTTTGAGGGGAACAA	TGG	65	2		chr3:-15656307	E1_a_2_val_IL2validation	IL2validation	CRISPRa
TTCCAGATTAAGGGAAACAA	AAG	65	4		chr4:+107762084	E1_a_2_val_IL2validation	IL2validation	CRISPRa
CTGCAAAATGAGGGCAATAA	AAG	66	4		chr4:-119591361	E1_a_2_val_IL2validation	IL2validation	CRISPRa
ATGGACACTGAGGGGAACAA	CAG	66	4		chr8:+95878036	E1_a_2_val_IL2validation	IL2validation	CRISPRa
ATGCCGAT-GAGGACAACAA	AGG	67	3		chr6:-19267879	E1_a_2_val_IL2validation	IL2validation	CRISPRa
ATGTAG-TTGAGGTCAACAA	AGG	67	3		chr15:-44063619	E1_a_2_val_IL2validation	IL2validation	CRISPRa
GTGCAGATGGGGAGCAACAA	TGG	67	4		chr8:+93334428	E1_a_2_val_IL2validation	IL2validation	CRISPRa
ATGTAGACTGAAGGCAATAA	GGG	68	4		chr3:+6807939	E1_a_2_val_IL2validation	IL2validation	CRISPRa
ATGGAGATTTAGGGCAACTG	TGG	68	4	ZKSCAN1	chr7:-100040591	E1_a_2_val_IL2validation	IL2validation	CRISPRa
GTGCAGATGGAGGGCAATAA	AGG	69	3		chr1:-19519890	E1_a_2_val_IL2validation	IL2validation	CRISPRa
ATGCAG--TGAGGCCAACAA	TAG	69	3		chr9:+42192305	E1_a_2_val_IL2validation	IL2validation	CRISPRa
AAGCAGTTTGAGGGCAACTG	CAG	69	4	QSER1	chr11:-32978643	E1_a_2_val_IL2validation	IL2validation	CRISPRa
GTGCAGAGTGAGGGCAGCAG	GGG	69	4		chr16:+12534056	E1_a_2_val_IL2validation	IL2validation	CRISPRa
CTGCAGACTAAGGGCAAAAA	GGG	69	4		chr2:-100888028	E1_a_2_val_IL2validation	IL2validation	CRISPRa
ATGAAGATA-AGGGCAACAA	AAG	70	3		chr13:-74057167	E1_a_2_val_IL2validation	IL2validation	CRISPRa
ATGCAGAGGGAGG-CAACAA	CAG	71	3		chr4:-85319870	E1_a_2_val_IL2validation	IL2validation	CRISPRa
ATGCAGAGTTAGGACAACAG	GAG	71	4		chr19:-57172490	E1_a_2_val_IL2validation	IL2validation	CRISPRa
ATCAAGATTTAGGTCAACAA	AGG	71	4		chr4:+145525874	E1_a_2_val_IL2validation	IL2validation	CRISPRa
ATGTACATTGGGGGCACCAA	AAG	71	4	ZNF385B	chr2:-179586243	E1_a_2_val_IL2validation	IL2validation	CRISPRa
ATGCACAATGAGGGCAGCTA	AGG	71	4		chr19:+44585884	E1_a_2_val_IL2validation	IL2validation	CRISPRa
ATCCAGTTGGAAGGCAACAA	GAG	71	4		chr13:+27784481	E1_a_2_val_IL2validation	IL2validation	CRISPRa
CTGCAGAGTGAAGGAAACAA	CAG	71	4		chrX:+113323218	E1_a_2_val_IL2validation	IL2validation	CRISPRa
CTGAAGATTGAGGACAGCAA	GGG	72	4		chr4:+58292316	E1_a_2_val_IL2validation	IL2validation	CRISPRa
ATTCAAATTTAAGGCAACAA	AAG	72	4		chr6:+164261949	E1_a_2_val_IL2validation	IL2validation	CRISPRa
AAGCAGAATGAAGGCAGCAA	TGG	72	4		chr10:-8150005	E1_a_2_val_IL2validation	IL2validation	CRISPRa
AAGCAGATGAAAGGCAACAA	CAG	72	4		chr15:-47076487	E1_a_2_val_IL2validation	IL2validation	CRISPRa
AAACAGATTGAGAGCAACAC	AGG	73	4		chr7:+10593378	E1_a_2_val_IL2validation	IL2validation	CRISPRa
TTGCACATGGAGGGCAACAT	GAG	73	4		chr6:+43929074	E1_a_2_val_IL2validation	IL2validation	CRISPRa
ATGCTGATCGCGGACAACAA	GAG	73	4		chr5:-2206082	E1_a_2_val_IL2validation	IL2validation	CRISPRa
TGGTGAACGCCACAAGAGGT	TGG	5	4		chr16:-12174605	E1_a_3_val_IL2validation	IL2validation	CRISPRa
AGGCCACAGCCACAGGAGGT	CAG	8	3		chr4:-99145259	E1_a_3_val_IL2validation	IL2validation	CRISPRa
CAGGCAAAGCCACAGGAGGT	GAG	9	4		chr17:+41570283	E1_a_3_val_IL2validation	IL2validation	CRISPRa
TGGG-ATAGCCACAAGAGGT	CAG	15	2		chr8:-71985239	E1_a_3_val_IL2validation	IL2validation	CRISPRa
TGGCTCACAGCCCCAAGAGGT	GGG	19	3		chr11:+119849944	E1_a_3_val_IL2validation	IL2validation	CRISPRa
AGGGCATGGCCACAGGAGGT	GGG	20	4		chr8:-61644258	E1_a_3_val_IL2validation	IL2validation	CRISPRa
GGGGAACAGCCACAGAAGGT	AAG	24	4		chr12:+108613514	E1_a_3_val_IL2validation	IL2validation	CRISPRa
AGGGAACA-CCACAAGAGGT	GAG	25	3		chr17:-37446298	E1_a_3_val_IL2validation	IL2validation	CRISPRa
TGGCCACAGCCCCAGGAGGT	GGG	25	3		chr16:-17287375	E1_a_3_val_IL2validation	IL2validation	CRISPRa
TGGGCAAGGTAACAAGAGGT	GGG	25	4		chr8:+10967619	E1_a_3_val_IL2validation	IL2validation	CRISPRa
AGGCCACAGCCACAAGAGGA	CAG	27	3		chr10:+48551677	E1_a_3_val_IL2validation	IL2validation	CRISPRa
AGGGCAGAGCCACAGGAGGT	GAG	27	3		chr20:+41167252	E1_a_3_val_IL2validation	IL2validation	CRISPRa
AGGCCACAGCCAAAGGAGGT	TGG	27	4	LRRFIP1	chr2:-237769761	E1_a_3_val_IL2validation	IL2validation	CRISPRa
TGCTCACAGCCAAAGGAGGT	GGG	27	4		chr5:-138896912	E1_a_3_val_IL2validation	IL2validation	CRISPRa
TGGGCAAACCCACAGGAGGT	TAG	28	3		chr9:+114244541	E1_a_3_val_IL2validation	IL2validation	CRISPRa
AGGGAACAGCAATAAGAGGT	GAG	28	4		chr14:-49218394	E1_a_3_val_IL2validation	IL2validation	CRISPRa
AGGGAACAGCAATAAGAGGT	CAG	28	4		chr6:-8643520	E1_a_3_val_IL2validation	IL2validation	CRISPRa
GGGGCACAG-CACAGGAGGT	AAG	30	3		chr16:+83749450	E1_a_3_val_IL2validation	IL2validation	CRISPRa
CAGGCACAGCCACAGGAAGT	TAG	31	4		chr5:-168558045	E1_a_3_val_IL2validation	IL2validation	CRISPRa
TGGATACAGCCACAGGAAGT	CAG	31	4		chr1:+119280198	E1_a_3_val_IL2validation	IL2validation	CRISPRa
AGCGCAAAGCCACAAGAGCT	CAG	31	4	MACF1	chr1:-39368216	E1_a_3_val_IL2validation	IL2validation	CRISPRa
AGGGAACAGCCA-AAGAGGT	GGG	33	3		chr22:-32891029	E1_a_3_val_IL2validation	IL2validation	CRISPRa
AGGGCACAGCCCCAAAAGGT	CAG	33	3		chr16:+23414951	E1_a_3_val_IL2validation	IL2validation	CRISPRa
TGAGAACAGCACCAAGAGGT	TGG	33	4		chr8:+25545437	E1_a_3_val_IL2validation	IL2validation	CRISPRa
TGAGGACAGCACCAAGAGGT	TGG	33	4		chr12:-91351765	E1_a_3_val_IL2validation	IL2validation	CRISPRa
TGGCCACA-CAACAAGAGGT	GAG	36	3		chr12:-23278541	E1_a_3_val_IL2validation	IL2validation	CRISPRa
GGGTCAGAGCCCCAAGAGGT	CGG	36	4		chr22:-38226464	E1_a_3_val_IL2validation	IL2validation	CRISPRa
TGGCTACAGTCACAAGAGTT	CAG	36	4		chr17:+77791661	E1_a_3_val_IL2validation	IL2validation	CRISPRa
TGGGGA-ACCCACAAGAGGT	AGG	37	3		chr10:+100547233	E1_a_3_val_IL2validation	IL2validation	CRISPRa
TGCGCCCAGCC-CAAGAGGT	GAG	37	3		chr22:+50324021	E1_a_3_val_IL2validation	IL2validation	CRISPRa
TGGGGAAAGCCGAAAGAGGT	AAG	37	4		chrX:+24901442	E1_a_3_val_IL2validation	IL2validation	CRISPRa
CTGGCACTGCCACAAGATGT	TGG	37	4		chr20:+51544528	E1_a_3_val_IL2validation	IL2validation	CRISPRa
TCAGCAGAGTCACAAGAGGT	GGG	37	4		chr18:-78503068	E1_a_3_val_IL2validation	IL2validation	CRISPRa
TGGGAA-ATCCACAAGAGGT	CAG	38	3		chr5:-123485465	E1_a_3_val_IL2validation	IL2validation	CRISPRa
TGAGTACAGCCA-AAGAGGT	GGG	38	3		chr8:+93943356	E1_a_3_val_IL2validation	IL2validation	CRISPRa
ATGGCAAAGCCACAAGAGGG	AAG	38	4		chr3:+38059270	E1_a_3_val_IL2validation	IL2validation	CRISPRa
TCGGAACAGCCCCAAGAAGT	GAG	40	4		chr2:+15719194	E1_a_3_val_IL2validation	IL2validation	CRISPRa
TGGCTACTGCCACAAGAGGG	AAG	40	4		chr5:+75805798	E1_a_3_val_IL2validation	IL2validation	CRISPRa
T-GGTACAGCCACAAGATGT	GAG	41	3		chr6:+86642170	E1_a_3_val_IL2validation	IL2validation	CRISPRa
CAGGCACAGCCACAGGGGGT	GAG	41	4	E2F4	chr16:-67194777	E1_a_3_val_IL2validation	IL2validation	CRISPRa
TGAGC-CAGTCACAAGAGGT	AGG	42	3		chr11:+112905687	E1_a_3_val_IL2validation	IL2validation	CRISPRa
TGGGCATGGCCACAAGAGCT	CGG	42	3		chr7:-102175131	E1_a_3_val_IL2validation	IL2validation	CRISPRa
TGGGCCAACCAACAAGAGGT	GAG	42	4		chr20:-60754461	E1_a_3_val_IL2validation	IL2validation	CRISPRa
TGGGTAGGGCCACAAGAGTT	GGG	42	4		chr4:+124988505	E1_a_3_val_IL2validation	IL2validation	CRISPRa
AGGGCTGAGCCACAAGAGGT	GAG	43	3		chr12:+97856279	E1_a_3_val_IL2validation	IL2validation	CRISPRa
TGGTCACAGCCACAGG-GGT	GGG	43	3		chr2:-11389937	E1_a_3_val_IL2validation	IL2validation	CRISPRa
TGAGGACAGCAACAAGAGGA	TGG	43	4		chrX:-4205638	E1_a_3_val_IL2validation	IL2validation	CRISPRa
TGGGAACAGCAATAAAAGGT	AGG	44	4		chr9:+5606042	E1_a_3_val_IL2validation	IL2validation	CRISPRa
TGGGCACTGCCGCAGAAGGT	GGG	44	4		chr1:+2427614	E1_a_3_val_IL2validation	IL2validation	CRISPRa
GGGGCACAGACATAAGAGGT	TGG	45	3		chr4:-182815602	E1_a_3_val_IL2validation	IL2validation	CRISPRa
GGGGCACAGACATAAGAGGT	CAG	45	3		chr21:-40955925	E1_a_3_val_IL2validation	IL2validation	CRISPRa
GGGGCACAGACATAAGAGGT	CGG	45	3		chr9:-78181922	E1_a_3_val_IL2validation	IL2validation	CRISPRa
GGGGCACAGACATAAGAGGT	CGG	45	3		chr18:-42991996	E1_a_3_val_IL2validation	IL2validation	CRISPRa
GGGGCACAGACATAAGAGGT	CAG	45	3		chr2:+7877255	E1_a_3_val_IL2validation	IL2validation	CRISPRa
TGAACACAGCCCCAAGAGTT	GAG	45	4		chr6:-40707766	E1_a_3_val_IL2validation	IL2validation	CRISPRa
TGCCCACAGCCACAGGAGGG	AGG	45	4		chr1:+181002853	E1_a_3_val_IL2validation	IL2validation	CRISPRa
TTGTCACAGCCACAGGAGGG	TGG	45	4		chr8:+63768099	E1_a_3_val_IL2validation	IL2validation	CRISPRa
TGGTAACAGCCTCAGGAGGT	AGG	45	4		chr21:-44519930	E1_a_3_val_IL2validation	IL2validation	CRISPRa
TGAGCACAGCCA-AGGAGGT	AGG	46	3		chr2:-63834765	E1_a_3_val_IL2validation	IL2validation	CRISPRa
TAGGCAGAGCCAAAGGAGGT	TGG	46	4		chr10:-128722852	E1_a_3_val_IL2validation	IL2validation	CRISPRa
TGTGAAGGGCCACAAGAGGT	GAG	46	4		chr3:-172256126	E1_a_3_val_IL2validation	IL2validation	CRISPRa
TGGACACAGCCACTAGAGGT	CAG	47	2		chr10:-103884858	E1_a_3_val_IL2validation	IL2validation	CRISPRa
ATGGCAGAGACACAAGAGGT	GGG	47	4		chr13:+56230345	E1_a_3_val_IL2validation	IL2validation	CRISPRa
TGGCCAGAGCAGCAAGAGGT	TGG	47	4		chr13:+30271482	E1_a_3_val_IL2validation	IL2validation	CRISPRa
TGAGCACAGCCACAGG-GGT	TGG	48	3		chr4:-117834845	E1_a_3_val_IL2validation	IL2validation	CRISPRa
AGAGCACAGCCAC-AGAGGT	GGG	48	3		chr3:+131112759	E1_a_3_val_IL2validation	IL2validation	CRISPRa
TAGGAACAGCCACAATAGGT	CAG	48	3	LOC105371880	chr17:-69485523	E1_a_3_val_IL2validation	IL2validation	CRISPRa
TGGGCACCACCACAGGAGGT	AGG	49	3		chr11:+60789871	E1_a_3_val_IL2validation	IL2validation	CRISPRa
TGAGGACAGCCCCAAGAGGA	TGG	49	4		chr2:-176714943	E1_a_3_val_IL2validation	IL2validation	CRISPRa
TGAGGACAGCAACAAGGGGT	TGG	49	4		chr17:-57023577	E1_a_3_val_IL2validation	IL2validation	CRISPRa
TGAGCAGAGCCCCAGGAGGT	GAG	49	4		chr12:+109951874	E1_a_3_val_IL2validation	IL2validation	CRISPRa
TGGGGAGAGTCCCAAGAGGT	GGG	49	4		chr7:+25665903	E1_a_3_val_IL2validation	IL2validation	CRISPRa
TGGCCACAGCAAAGAGAGGT	AGG	50	4		chr7:+154400227	E1_a_3_val_IL2validation	IL2validation	CRISPRa
TGGGAAGAGCCACAGGAGTT	GAG	50	4		chr15:+43721236	E1_a_3_val_IL2validation	IL2validation	CRISPRa
TGGCCAAAGTCACAAGAGAT	GAG	50	4		chr15:+56799059	E1_a_3_val_IL2validation	IL2validation	CRISPRa
CGGCCACAGCCACGAGAGCT	GAG	50	4		chr10:-70052359	E1_a_3_val_IL2validation	IL2validation	CRISPRa
TGGTCCCAGCCAAGAGAGGT	AGG	50	4		chr6:-139497640	E1_a_3_val_IL2validation	IL2validation	CRISPRa
TGGGAAGAGCCACAGGAGTT	GAG	50	4		chr15:+43621770	E1_a_3_val_IL2validation	IL2validation	CRISPRa
TAGGCAAAGCCAAAAGAGCT	CAG	50	4		chr18:+27591684	E1_a_3_val_IL2validation	IL2validation	CRISPRa
TGGGGAAAGGCACAGGAGGT	AAG	51	4		chr8:+28398686	E1_a_3_val_IL2validation	IL2validation	CRISPRa
AGGGCTGAGCCACAGGAGGT	CGG	51	4		chr4:+2696671	E1_a_3_val_IL2validation	IL2validation	CRISPRa
TGGGCACAGCCCACAAGAGCT	CAG	52	2		chr2:+224716093	E1_a_3_val_IL2validation	IL2validation	CRISPRa
TGGGAACACCCA-AAGAGGT	GAG	52	3		chr14:+35417892	E1_a_3_val_IL2validation	IL2validation	CRISPRa
TGGGCATGGCCACA-GAGGT	CAG	52	3		chr16:-35311268	E1_a_3_val_IL2validation	IL2validation	CRISPRa
TGGCCACAGGCCACAAGAGGA	GAG	52	3		chr9:-98868110	E1_a_3_val_IL2validation	IL2validation	CRISPRa
AGGACACTGCCACATGAGGT	AGG	52	4		chr1:-38332462	E1_a_3_val_IL2validation	IL2validation	CRISPRa
AGGGCAGTGCCACAAGAGCT	CAG	52	4		chr16:-88761365	E1_a_3_val_IL2validation	IL2validation	CRISPRa
AGGGCACAGCCAGCAAGAGGA	AAG	53	3		chr19:-18667538	E1_a_3_val_IL2validation	IL2validation	CRISPRa
TGGGCAAGGCCACAAAAGAT	TGG	53	4		chr8:-133169822	E1_a_3_val_IL2validation	IL2validation	CRISPRa
TGGCCACTTCCACAAGAGCT	CAG	53	4		chr2:-59108673	E1_a_3_val_IL2validation	IL2validation	CRISPRa
TGGACACAGCAACAAAAGGA	CAG	54	4		chr6:+134901216	E1_a_3_val_IL2validation	IL2validation	CRISPRa
AGGGCAGAGCCACAGGAGGA	AGG	54	4		chr20:-52253846	E1_a_3_val_IL2validation	IL2validation	CRISPRa
TAGGGACAGCCCCAAGAGGG	AGG	54	4		chr2:+46529125	E1_a_3_val_IL2validation	IL2validation	CRISPRa
TGAGCTCAGCCCCAGGAGGT	AAG	54	4		chr12:+124561131	E1_a_3_val_IL2validation	IL2validation	CRISPRa
AGGGCACAGACACAAGAGGA	AAG	55	3		chr12:-41220304	E1_a_3_val_IL2validation	IL2validation	CRISPRa
TGGGCCAAGCCAC-AGAGGT	GAG	55	3		chr2:+64325959	E1_a_3_val_IL2validation	IL2validation	CRISPRa
TGAGCACAGCCCTAAAAGGT	CGG	55	4		chr3:-11738572	E1_a_3_val_IL2validation	IL2validation	CRISPRa
TGGACACAGCCCCAGGAGCT	GGG	55	4		chr21:-9069679	E1_a_3_val_IL2validation	IL2validation	CRISPRa
TGCCCACAGACACAAGAGGA	GAG	55	4	C1orf64	chr1:-16006316	E1_a_3_val_IL2validation	IL2validation	CRISPRa
TCGGCACAGCCA-AAGAAGT	CAG	56	3	MMP11	chr22:-23783503	E1_a_3_val_IL2validation	IL2validation	CRISPRa
AGCTAGAGGTAAGGAGTGAA	AAG	8	3		chr2:-35370508	E1_a_4_val_IL2validation	IL2validation	CRISPRa
CGGGAGAAGTTAGGAGTGAA	GAG	9	3	SPDYE4	chr17:+8758494	E1_a_4_val_IL2validation	IL2validation	CRISPRa
AGGGAGA-GTTAGGAGTGAA	CAG	11	2		chr19:+35144985	E1_a_4_val_IL2validation	IL2validation	CRISPRa
GCTGAGAGGTCAGGAGTGAA	GGG	14	3		chr1:+158091697	E1_a_4_val_IL2validation	IL2validation	CRISPRa
AAGGAGAAGTAAGGAGTGAA	GAG	15	4		chr13:+110451545	E1_a_4_val_IL2validation	IL2validation	CRISPRa
GGTGGGAGGTAAGGGGTGAA	TGG	15	4		chr22:-42169276	E1_a_4_val_IL2validation	IL2validation	CRISPRa
AGTGAGAAGTAAGGGGTGAA	GAG	17	3		chr17:-57548864	E1_a_4_val_IL2validation	IL2validation	CRISPRa
AGAGAGAAGTAAGGAGTGAA	GGG	18	3		chr3:-3710650	E1_a_4_val_IL2validation	IL2validation	CRISPRa
AGTGGGATGTAAGGAGTGAA	AGG	18	3		chr15:-61085633	E1_a_4_val_IL2validation	IL2validation	CRISPRa
ACTGTGAAGTCAGGAGTGAA	GGG	18	4		chr12:+454605	E1_a_4_val_IL2validation	IL2validation	CRISPRa
AGCCAGAAGTCAGGAGTGAA	GGG	19	4		chr17:+15467629	E1_a_4_val_IL2validation	IL2validation	CRISPRa
AGAAAGAAGTTAGGGGTGAA	TAG	20	4		chr22:-34472050	E1_a_4_val_IL2validation	IL2validation	CRISPRa
AGGTAGAGGTTAGGAATGAA	CAG	22	3		chr9:-8028923	E1_a_4_val_IL2validation	IL2validation	CRISPRa
CATGAGAATTTAGGAGTGAA	AGG	23	4		chr7:-133715809	E1_a_4_val_IL2validation	IL2validation	CRISPRa
AGTGGGAGGTAGGGAGTGAA	AAG	24	3		chr13:-21524333	E1_a_4_val_IL2validation	IL2validation	CRISPRa
AGTG-GAGGTAAGGAATGAA	GGG	25	3		chr13:+97021935	E1_a_4_val_IL2validation	IL2validation	CRISPRa
AGCAAGAGGCTAGGAGTGAA	TGG	26	3		chr14:-25791820	E1_a_4_val_IL2validation	IL2validation	CRISPRa
AGTGAGAGGGTAAGGAATGAA	AGG	27	3		chr2:+48134459	E1_a_4_val_IL2validation	IL2validation	CRISPRa
GGTGTGAGTTAAGGAGTGAA	TGG	27	4		chr4:+33805526	E1_a_4_val_IL2validation	IL2validation	CRISPRa
AATGGGAAGTTAGGAGTAAA	TGG	27	4		chr8:+19880156	E1_a_4_val_IL2validation	IL2validation	CRISPRa
AGCAAGAGGTT-GGAGTGAA	GGG	28	3		chr11:+126983583	E1_a_4_val_IL2validation	IL2validation	CRISPRa
AGTTACAAGTTAGGAATGAA	TGG	28	4		chr12:+32218242	E1_a_4_val_IL2validation	IL2validation	CRISPRa
TGTCAGACGTTAGAAGTGAA	AAG	28	4		chr17:+31321440	E1_a_4_val_IL2validation	IL2validation	CRISPRa
AGTGTGA--TTAGGAGTGAA	GAG	31	3		chr9:-3131281	E1_a_4_val_IL2validation	IL2validation	CRISPRa
TCTGAGATTTTAGGAGTGAA	AAG	31	4		chr22:-43758664	E1_a_4_val_IL2validation	IL2validation	CRISPRa
AGTTTGAGGCAAGGAGTGAA	CAG	31	4		chr7:-14087782	E1_a_4_val_IL2validation	IL2validation	CRISPRa
AGCGAGAGG-TAGGGGTGAA	GGG	32	3		chr8:+64788273	E1_a_4_val_IL2validation	IL2validation	CRISPRa
AGGCAGAGGTT-GGAGTGAA	CAG	32	3		chr7:-35769606	E1_a_4_val_IL2validation	IL2validation	CRISPRa
ATTGAGAAGTAAGGAGTAAA	TGG	32	4		chr3:-163322075	E1_a_4_val_IL2validation	IL2validation	CRISPRa
GGTGAGAGGTTGGGAATGAA	GAG	33	3		chr1:-165340936	E1_a_4_val_IL2validation	IL2validation	CRISPRa
CTTGAGAGGTTA-GAGTGAA	TGG	33	3		chr1:+111213550	E1_a_4_val_IL2validation	IL2validation	CRISPRa
ACTAAGAGCTCAGGAGTGAA	CAG	33	4		chr14:-98759408	E1_a_4_val_IL2validation	IL2validation	CRISPRa
AGGCAGAAGATAGGAGTGAA	GGG	33	4		chr15:+24938664	E1_a_4_val_IL2validation	IL2validation	CRISPRa
AATGGGTGGTCAGGAGTGAA	GAG	33	4		chr18:-46877468	E1_a_4_val_IL2validation	IL2validation	CRISPRa
TGTGGGAGGTGAGGAGTGAA	GGG	34	3		chr10:-43295274	E1_a_4_val_IL2validation	IL2validation	CRISPRa
ACAGAGAGGTT-GGAGTGAA	AAG	35	3		chr4:+35148817	E1_a_4_val_IL2validation	IL2validation	CRISPRa
ATTAAGAGGTTAAGAATGAA	AGG	35	4		chr4:+85602633	E1_a_4_val_IL2validation	IL2validation	CRISPRa
AAGGAGAGGTAAGGAGTAAA	TGG	35	4		chr9:-39552444	E1_a_4_val_IL2validation	IL2validation	CRISPRa
AAGGAGAGGTAAGGAGTAAA	TGG	35	4		chr9:+66812531	E1_a_4_val_IL2validation	IL2validation	CRISPRa
AAGGAGAGGTAAGGAGTAAA	TGG	35	4		chr9:-42307472	E1_a_4_val_IL2validation	IL2validation	CRISPRa
AATGAGAT-TTAGGAGTGAA	AGG	36	3		chr9:-15268236	E1_a_4_val_IL2validation	IL2validation	CRISPRa
AGTCAGACAGGTTAGGAGTGAA	CAG	36	3	CTB-49A3.2	chr5:-133225541	E1_a_4_val_IL2validation	IL2validation	CRISPRa
AGT-TGAGGTGAGGAGTGAA	TAG	36	3		chr3:+21835959	E1_a_4_val_IL2validation	IL2validation	CRISPRa
ACTGAGAACTCAGGAGTGAA	GGG	36	4		chr8:+63965665	E1_a_4_val_IL2validation	IL2validation	CRISPRa
TGGGAGAGGAAAGGAGTGAA	AAG	36	4		chr3:-10569438	E1_a_4_val_IL2validation	IL2validation	CRISPRa
AGTGGGAAGTGAGGAGTGAA	TGG	37	3		chr7:-111874188	E1_a_4_val_IL2validation	IL2validation	CRISPRa
AGTGGGATGTAAAGAGTGAA	GAG	37	4		chr15:+80226888	E1_a_4_val_IL2validation	IL2validation	CRISPRa
AGGGTGAGGAAAGGAGTGAA	GAG	37	4		chr12:-53123055	E1_a_4_val_IL2validation	IL2validation	CRISPRa
AGCAAGAGGTTAGGAGTGAT	CAG	38	3		chr8:+1769195	E1_a_4_val_IL2validation	IL2validation	CRISPRa
GGTGAGAGGTGTAGGAATGAA	GAG	38	3		chrX:-77004142	E1_a_4_val_IL2validation	IL2validation	CRISPRa
AGGGAGAGGTAGAGGAGTGAA	TGG	38	3		chr20:-62755241	E1_a_4_val_IL2validation	IL2validation	CRISPRa
AGTGAAGAGCTTGGGAGTGAA	GAG	39	3		chr3:+179545522	E1_a_4_val_IL2validation	IL2validation	CRISPRa
AGTGGGATCTTAGGGGTGAA	AAG	39	4		chr18:+44659808	E1_a_4_val_IL2validation	IL2validation	CRISPRa
ATTAAGAGGTTAGGAATAAA	AGG	39	4		chr4:+158197213	E1_a_4_val_IL2validation	IL2validation	CRISPRa
AGCCAGAGGTCAGGAGTAAA	CAG	39	4		chrX:-22344456	E1_a_4_val_IL2validation	IL2validation	CRISPRa
AGCCAGAGGTCAGGAGTAAA	CAG	39	4		chrX:-22346572	E1_a_4_val_IL2validation	IL2validation	CRISPRa
GGGGAGAGGTTGGGAATGAA	GAG	39	4		chrX:-17953234	E1_a_4_val_IL2validation	IL2validation	CRISPRa
AGAGACAAGTTAAGAGTGAA	AGG	40	4		chr7:+154936839	E1_a_4_val_IL2validation	IL2validation	CRISPRa
AGAGAGAAGTCAGGAGTGTA	TGG	41	4		chr9:+129221333	E1_a_4_val_IL2validation	IL2validation	CRISPRa
GGTGAGAGGTAAAGAATGAA	GAG	41	4		chr5:-90115127	E1_a_4_val_IL2validation	IL2validation	CRISPRa
AGAGAAAGGTAAGGAATGAA	AAG	42	4		chr6:+107298195	E1_a_4_val_IL2validation	IL2validation	CRISPRa
AATGA-AGCTTAGGAGTGAA	GAG	43	3	MS4A18	chr11:-60744143	E1_a_4_val_IL2validation	IL2validation	CRISPRa
AGTGGGAAGGTAGGAGTGAA	AAG	43	3		chr13:+47690030	E1_a_4_val_IL2validation	IL2validation	CRISPRa
AGGAAGAAGTTAGGAGTTAA	AAG	43	4		chr20:-2035375	E1_a_4_val_IL2validation	IL2validation	CRISPRa
GGTGATAGGTAGGGAGTGAA	AAG	43	4		chr18:+55899597	E1_a_4_val_IL2validation	IL2validation	CRISPRa
GGTGAAAGGTAAGAAGTGAA	GGG	43	4		chr6:+16246447	E1_a_4_val_IL2validation	IL2validation	CRISPRa
ATTGAGATGTTAGGAGAGAA	AAG	44	3		chr9:-106777515	E1_a_4_val_IL2validation	IL2validation	CRISPRa
AGT--GAGGGTAGGAGTGAA	TGG	44	3		chrX:+44880964	E1_a_4_val_IL2validation	IL2validation	CRISPRa
AGGGAGA-GTTAGGAGAGAA	CAG	44	3		chr2:+43300634	E1_a_4_val_IL2validation	IL2validation	CRISPRa
TGTGTGAGGTTAG-AGTGAA	AAG	44	3		chr7:-155638930	E1_a_4_val_IL2validation	IL2validation	CRISPRa
AGTAAGATCTCAGGAGTGAA	CAG	44	4		chr7:-127723411	E1_a_4_val_IL2validation	IL2validation	CRISPRa
GGGGAGAGGACAGGAGTGAA	TAG	44	4		chr3:-133415048	E1_a_4_val_IL2validation	IL2validation	CRISPRa
AATGAGAAGTTAGAAGTGTA	AAG	44	4		chr4:-23799285	E1_a_4_val_IL2validation	IL2validation	CRISPRa
AATGGGAGCCTAGGAGTGAA	GAG	44	4		chr7:-44261089	E1_a_4_val_IL2validation	IL2validation	CRISPRa
ACAGAGAAGTTAGGAGGGAA	CAG	44	4		chr7:+106552576	E1_a_4_val_IL2validation	IL2validation	CRISPRa
AGTG---GGTTAGGAGTGAA	TGG	45	3		chr6:-166872349	E1_a_4_val_IL2validation	IL2validation	CRISPRa
GGTGAGAGGGAAGGAGTGAA	GGG	45	3		chr19:-1278737	E1_a_4_val_IL2validation	IL2validation	CRISPRa
AGTG-GAGCTTAGGAGTAAA	GAG	45	3		chr6:+24259955	E1_a_4_val_IL2validation	IL2validation	CRISPRa
TGGGAGAGGTAAGGAGAGAA	CAG	45	4		chr6:-121689912	E1_a_4_val_IL2validation	IL2validation	CRISPRa
AAAGAGAGTTTAGGAATGAA	GAG	45	4		chr12:-45356039	E1_a_4_val_IL2validation	IL2validation	CRISPRa
AATGTGAGGTTAGGGGTGAT	AGG	45	4		chr11:-82229864	E1_a_4_val_IL2validation	IL2validation	CRISPRa
AGTGGTAGAGTTAGGAGTGAA	GGG	46	3		chr10:+110455805	E1_a_4_val_IL2validation	IL2validation	CRISPRa
AGTGAGA--TTAGGAATGAA	GGG	46	3		chr1:+178927293	E1_a_4_val_IL2validation	IL2validation	CRISPRa
GTTGAGAGGTCAGGAGGGAA	TAG	46	4		chr12:-55039902	E1_a_4_val_IL2validation	IL2validation	CRISPRa
AATGAGGAGTAAGGAGTGAA	AGG	46	4		chr18:+30519334	E1_a_4_val_IL2validation	IL2validation	CRISPRa
AGAGTGAGGTTCAGAGTGAA	AAG	46	4		chr10:+109967516	E1_a_4_val_IL2validation	IL2validation	CRISPRa
ATGGAGAGGTCAGAAGTGAA	AGG	46	4		chr3:+127810711	E1_a_4_val_IL2validation	IL2validation	CRISPRa
AGTGAGAGGTCAGGAGAGAA	TAG	47	2		chr21:-15433733	E1_a_4_val_IL2validation	IL2validation	CRISPRa
ACTGAGAG--TAGGAGTGAA	TGG	47	3		chr2:+190745508	E1_a_4_val_IL2validation	IL2validation	CRISPRa
AGCTAGAGGGAAGGAGTGAA	AAG	47	4		chr17:-63780833	E1_a_4_val_IL2validation	IL2validation	CRISPRa
GGTTAGAGGTTAGGAGGGTA	TGG	47	4		chr7:+141429536	E1_a_4_val_IL2validation	IL2validation	CRISPRa
AGGGAAAGGCAAGGAGTGAA	AGG	47	4		chr5:-5954712	E1_a_4_val_IL2validation	IL2validation	CRISPRa
AATGAAAGATTAGGAGTGAA	CAG	48	3		chr4:-143187631	E1_a_4_val_IL2validation	IL2validation	CRISPRa
AGTGGGAG--TAGGAGTGAA	GGG	48	3		chr19:-43902424	E1_a_4_val_IL2validation	IL2validation	CRISPRa
AGAAAGAGGTAAGGAGAGAA	TGG	48	4		chr8:+119395442	E1_a_4_val_IL2validation	IL2validation	CRISPRa
AAAGAGAGGTAAGGAGAGAA	GGG	48	4		chr5:+164339946	E1_a_4_val_IL2validation	IL2validation	CRISPRa
ACAGAGAGGTAAGGAGAGAA	GGG	48	4		chr1:+47783324	E1_a_4_val_IL2validation	IL2validation	CRISPRa
ATTGAGAGAGATAGGAGTGAA	GGG	49	3		chr4:+153443160	E1_a_4_val_IL2validation	IL2validation	CRISPRa
TGAGAGAGGTAAGGAGTTAA	GAG	49	4		chr5:+43295439	E1_a_4_val_IL2validation	IL2validation	CRISPRa
TTTCAGATGGATGCCTGTAG	AAG	4	3		chr12:-56334528	E1_a_5_val_IL2validation	IL2validation	CRISPRa
TATGAGAAGGATGCCTGTAG	TAG	9	3		chr6:-130593663	E1_a_5_val_IL2validation	IL2validation	CRISPRa
TGGCAGCTGGATGCCTATAG	TGG	14	3		chr2:+46863310	E1_a_5_val_IL2validation	IL2validation	CRISPRa
TATAAGAAGGATGCCTGTAG	TGG	14	3		chr16:-12687170	E1_a_5_val_IL2validation	IL2validation	CRISPRa
TTTCAAAAGTATGCCTGTAG	GAG	21	4		chr12:-73523551	E1_a_5_val_IL2validation	IL2validation	CRISPRa
CTTCAGAATGATGCCTGTAG	TGG	21	4		chr7:-13802839	E1_a_5_val_IL2validation	IL2validation	CRISPRa
AATCAGCAG-ATGCCTGTAG	GGG	22	3		chr2:-171140425	E1_a_5_val_IL2validation	IL2validation	CRISPRa
TATCAGAAG-ATGCCTGTAG	AAG	23	3		chr12:-39903650	E1_a_5_val_IL2validation	IL2validation	CRISPRa
TGTTAGCCTGATGCCTGTAG	CAG	24	3		chr21:-26019817	E1_a_5_val_IL2validation	IL2validation	CRISPRa
TGTTGGCTGGGTGCCTGTAG	GGG	24	4		chr8:-139624036	E1_a_5_val_IL2validation	IL2validation	CRISPRa
CCTCAGCAGGA-GCCTGTAG	GAG	26	3		chr2:-224437707	E1_a_5_val_IL2validation	IL2validation	CRISPRa
TGTCAGCTGAGATGCCTGTAG	GAG	28	2		chr8:-12725496	E1_a_5_val_IL2validation	IL2validation	CRISPRa
AGTTAGGAGGATGCCTGTAA	CAG	30	4		chr3:+151872684	E1_a_5_val_IL2validation	IL2validation	CRISPRa
TGTCAGCAGGGTGCCTGTAA	GGG	31	2		chr19:-16815021	E1_a_5_val_IL2validation	IL2validation	CRISPRa
TGGTAGCAGG-TGCCTGTAG	GAG	32	3		chr6:-17357751	E1_a_5_val_IL2validation	IL2validation	CRISPRa
GGGCAGCTGCATGCCTGTAG	GGG	32	4		chr5:+150675193	E1_a_5_val_IL2validation	IL2validation	CRISPRa
TGGCTGCAGG-TGCCTGTAG	CAG	33	3		chr14:+63088994	E1_a_5_val_IL2validation	IL2validation	CRISPRa
AGTCACCAGGA-GCCTGTAG	GGG	35	3		chr9:+134702038	E1_a_5_val_IL2validation	IL2validation	CRISPRa
TGTGGGCAGGACTGCCTGTAG	GAG	35	3		chr17:-79907404	E1_a_5_val_IL2validation	IL2validation	CRISPRa
TCTCAG-AGGATACCTGTAG	AAG	37	3		chr6:+120836442	E1_a_5_val_IL2validation	IL2validation	CRISPRa
TGACACGAGGATGCCTGTAG	CAG	37	3		chr7:+154148959	E1_a_5_val_IL2validation	IL2validation	CRISPRa
TGTCAGCAG-ATGCCTATAA	CAG	38	3		chr15:-66437769	E1_a_5_val_IL2validation	IL2validation	CRISPRa
TTTCAGATGGATGCCTGCAG	GAG	38	4		chr21:-36628553	E1_a_5_val_IL2validation	IL2validation	CRISPRa
CGGCAGCAGGACGCCTGTAC	AAG	38	4		chr8:-10417903	E1_a_5_val_IL2validation	IL2validation	CRISPRa
TCTCTGGAGGATACCTGTAG	AAG	39	4		chrX:-7718633	E1_a_5_val_IL2validation	IL2validation	CRISPRa
TGCCTGCAAGATGCCTGTAG	CAG	40	3	LOC107986517	chr6:-16164058	E1_a_5_val_IL2validation	IL2validation	CRISPRa
TGGCTGCAGGATGCCTGCAG	CAG	41	3		chr13:+105817345	E1_a_5_val_IL2validation	IL2validation	CRISPRa
TGCCTGCAGCATGCCTGTTG	GAG	41	4		chr9:+113650475	E1_a_5_val_IL2validation	IL2validation	CRISPRa
TGCCTGCAGGATGCCTCTAG	GAG	42	3		chr15:-31164741	E1_a_5_val_IL2validation	IL2validation	CRISPRa
GGTGAGAAGGATGCCTGCAG	GAG	43	4		chr3:+126680122	E1_a_5_val_IL2validation	IL2validation	CRISPRa
TCCCAGCAGGATG-CTGTAG	GAG	45	3		chrX:+39651309	E1_a_5_val_IL2validation	IL2validation	CRISPRa
GGACAGAAGGCTGCCTGTAG	AGG	45	4		chr6:+51398696	E1_a_5_val_IL2validation	IL2validation	CRISPRa
TGCCTGCAGGATGCCTGTTT	CAG	45	4		chr17:+67021347	E1_a_5_val_IL2validation	IL2validation	CRISPRa
TGTCAGCAGTA-GCCTGTAA	AAG	46	3		chr7:+102431652	E1_a_5_val_IL2validation	IL2validation	CRISPRa
TGCCAGTAGGATGCCAGTAG	GGG	46	3		chrX:+30747802	E1_a_5_val_IL2validation	IL2validation	CRISPRa
TCTC-GCAGGATGCCTGTGG	GGG	46	3		chr3:+138943166	E1_a_5_val_IL2validation	IL2validation	CRISPRa
CATCAGCAGAATGCCTGTAT	CAG	46	4		chr5:+143476369	E1_a_5_val_IL2validation	IL2validation	CRISPRa
TATCAGAAATATGCCTGTAG	TGG	47	4		chr4:-36248762	E1_a_5_val_IL2validation	IL2validation	CRISPRa
TGCCACCTGGATCCCTGTAG	TGG	47	4		chr1:-169043834	E1_a_5_val_IL2validation	IL2validation	CRISPRa
TGTTAGAAGGATGCCTAAAG	AGG	50	4		chr18:-44821538	E1_a_5_val_IL2validation	IL2validation	CRISPRa
TGGCAGCGGGATCCCTGTAA	GAG	50	4	HOXB5	chr17:+48593564	E1_a_5_val_IL2validation	IL2validation	CRISPRa
TCTCACCTGGATTCCTGTAG	CAG	50	4		chr16:-77416838	E1_a_5_val_IL2validation	IL2validation	CRISPRa
TGTTACCTGGATTCCTGTAG	CAG	50	4		chr6:+4138826	E1_a_5_val_IL2validation	IL2validation	CRISPRa
TGTCAGCCG-ATGCCTGTAC	TAG	51	3		chr8:-48872512	E1_a_5_val_IL2validation	IL2validation	CRISPRa
TGCCAGCAGCATGCCTGTAT	CAG	52	3		chr7:+141091475	E1_a_5_val_IL2validation	IL2validation	CRISPRa
TGGCAGCATG-TGCCTGTAG	GAG	52	3		chr2:-219706406	E1_a_5_val_IL2validation	IL2validation	CRISPRa
TCTCAGCAGGATGCCTAGAG	AAG	52	3		chr13:-34515537	E1_a_5_val_IL2validation	IL2validation	CRISPRa
TGTCACCTGGATGC-TGTAG	TGG	52	3	LOC105374626	chr5:-3962144	E1_a_5_val_IL2validation	IL2validation	CRISPRa
TTTCACCAGGAAGCCTGTAA	AAG	52	4		chr13:+56800688	E1_a_5_val_IL2validation	IL2validation	CRISPRa
TGTCAG-AGGCTGCCTGTAG	TGG	53	2	ANO7	chr2:-241224777	E1_a_5_val_IL2validation	IL2validation	CRISPRa
TGTTTGCTGGATGGCTGTAG	GAG	53	4	LINC00229	chr22:-44606961	E1_a_5_val_IL2validation	IL2validation	CRISPRa
TTCCAGCAGAAAGCCTGTAG	AAG	53	4		chr22:-34398807	E1_a_5_val_IL2validation	IL2validation	CRISPRa
TGCCAACTAGATGCCTGTAG	CAG	53	4		chr6:+166987498	E1_a_5_val_IL2validation	IL2validation	CRISPRa
TGTCTTCAGGATGCCTATAT	GGG	53	4		chr11:+88056268	E1_a_5_val_IL2validation	IL2validation	CRISPRa
AGTAAGAAGGATGCCTCTAG	TAG	53	4		chr11:-37291160	E1_a_5_val_IL2validation	IL2validation	CRISPRa
TTTCAGCGGGATGCCTCTTG	TGG	54	4		chr6:+150038488	E1_a_5_val_IL2validation	IL2validation	CRISPRa
TGTAAGCTGAATACCTGTAG	TAG	54	4		chr3:-175780993	E1_a_5_val_IL2validation	IL2validation	CRISPRa
TGTCAGAGGAATGCCTGCAG	GAG	54	4		chr11:+36294275	E1_a_5_val_IL2validation	IL2validation	CRISPRa
TGTCAG--GGAAGCCTGTAG	TGG	55	3		chr1:-58861984	E1_a_5_val_IL2validation	IL2validation	CRISPRa
TGTGTGCAGGAGGCCTGTTG	GGG	55	4		chr15:+44824786	E1_a_5_val_IL2validation	IL2validation	CRISPRa
TGTGTGCAGGAGGCCTGTTG	GGG	55	4		chr15:-45075782	E1_a_5_val_IL2validation	IL2validation	CRISPRa
TGCCAGCACCATGCCTGTAA	GAG	55	4	TNFRSF8	chr1:+12110091	E1_a_5_val_IL2validation	IL2validation	CRISPRa
AGTGAGCATGATGCCTGTAT	TAG	55	4		chr4:+86271551	E1_a_5_val_IL2validation	IL2validation	CRISPRa
TAGCAGCAGGCTGCCTGTTG	AAG	56	4		chr7:+82677118	E1_a_5_val_IL2validation	IL2validation	CRISPRa
TAGCAGCAGGCTGCCTGTTG	GGG	56	4		chr15:+51074429	E1_a_5_val_IL2validation	IL2validation	CRISPRa
TGACAACCGGATGCCAGTAG	GAG	56	4		chr18:-21168630	E1_a_5_val_IL2validation	IL2validation	CRISPRa
TGTAAACAGGATCCCTGTAG	TAG	57	3		chr7:-144599881	E1_a_5_val_IL2validation	IL2validation	CRISPRa
AGTGAGCAGGATGCCTGCTG	AGG	57	4		chr8:-53601643	E1_a_5_val_IL2validation	IL2validation	CRISPRa
TGCCA-CAGGATGCCAGTAG	CAG	58	3		chr1:+232947558	E1_a_5_val_IL2validation	IL2validation	CRISPRa
TCTCATGCAGGATGCCTGCAG	GAG	58	3		chr1:+113057578	E1_a_5_val_IL2validation	IL2validation	CRISPRa
TGGCAGCCAGGATGCCTGCAG	AAG	58	3		chr15:-86877209	E1_a_5_val_IL2validation	IL2validation	CRISPRa
TGTTAACAGGAAGCCTGTTG	TGG	58	4		chr13:-83515326	E1_a_5_val_IL2validation	IL2validation	CRISPRa
TGACAG-AGGATGCCAGTAG	GGG	59	3		chr1:+221408657	E1_a_5_val_IL2validation	IL2validation	CRISPRa
TTTCAAAAGGATGCCTGGAG	GAG	59	4		chr7:-121272553	E1_a_5_val_IL2validation	IL2validation	CRISPRa
TATCAGTAGGATGCCAGTTG	AAG	59	4		chrX:-149604818	E1_a_5_val_IL2validation	IL2validation	CRISPRa
TGTCACCTGGATGCCTAAAG	TGG	61	4		chr3:-20097041	E1_a_5_val_IL2validation	IL2validation	CRISPRa
TGATAGCAGGATGCCTAGAG	AGG	61	4		chr20:-21564978	E1_a_5_val_IL2validation	IL2validation	CRISPRa
TGTCACCAGGGTCCCTGTAG	CAG	62	3		chr2:+174499892	E1_a_5_val_IL2validation	IL2validation	CRISPRa
TGTCCACTGGATGCCAGTAG	TGG	62	4		chr13:-68328926	E1_a_5_val_IL2validation	IL2validation	CRISPRa
TTTGAGCAGGGTGCCTGCAG	TGG	62	4		chr20:-57175373	E1_a_5_val_IL2validation	IL2validation	CRISPRa
TGTCCACAGTATGCCTGTAT	TAG	63	4		chr8:+16136541	E1_a_5_val_IL2validation	IL2validation	CRISPRa
TCTCAACAGTATGCCTGAAG	GAG	64	4		chr10:+123643979	E1_a_5_val_IL2validation	IL2validation	CRISPRa
GGTCAGCAGGAGGCCTGCAG	AGG	65	3		chr3:+128602905	E1_a_5_val_IL2validation	IL2validation	CRISPRa
TGTCA-CAGTAAGCCTGTAG	CAG	65	3		chr13:-96255223	E1_a_5_val_IL2validation	IL2validation	CRISPRa
TCTCAGCACAATGCCTGTAT	TAG	65	4		chr6:+77590309	E1_a_5_val_IL2validation	IL2validation	CRISPRa
TGTCAGCACGATGCCTGGAG	CGG	66	2	GLCCI1	chr7:+7969032	E1_a_5_val_IL2validation	IL2validation	CRISPRa
TGTGAGCATGATTCCTGTAG	TAG	66	3		chr15:+80830330	E1_a_5_val_IL2validation	IL2validation	CRISPRa
TGTCTG-AGGATGCCTGGAG	AGG	66	3		chr2:+170467558	E1_a_5_val_IL2validation	IL2validation	CRISPRa
TGGCATAAGGATGCCTCTAG	AAG	66	4		chr3:+191174132	E1_a_5_val_IL2validation	IL2validation	CRISPRa
TCTCAGAAGGAGGCCTGCAG	CAG	66	4		chr1:-165409076	E1_a_5_val_IL2validation	IL2validation	CRISPRa
TGCCATTAGGATGCCAGTAG	AGG	66	4	KHNYN	chr14:-24439485	E1_a_5_val_IL2validation	IL2validation	CRISPRa
TGTCCCCAGGACGCCTGCAG	GAG	66	4		chr1:-933523	E1_a_5_val_IL2validation	IL2validation	CRISPRa
TGTCTGCAGGATACCTGGAG	AGG	67	3		chr7:-46758464	E1_a_5_val_IL2validation	IL2validation	CRISPRa
TGTCAGCAGG--GCCTGTTG	GAG	67	3		chr7:-73743865	E1_a_5_val_IL2validation	IL2validation	CRISPRa
TGTCA-CAGGAAGCCTGTAA	TGG	67	3		chr4:-32581888	E1_a_5_val_IL2validation	IL2validation	CRISPRa
TATCACCAGGATGCCTGGAA	AAG	67	4		chr9:-32399491	E1_a_5_val_IL2validation	IL2validation	CRISPRa
GGTCTGCAGGATGCCTTCAG	AAG	67	4		chr17:+74104245	E1_a_5_val_IL2validation	IL2validation	CRISPRa
GGACAGCAGCCTGCCTGTAG	GAG	67	4		chr9:-35741045	E1_a_5_val_IL2validation	IL2validation	CRISPRa
TGTCCGCAGG--GCCTGTAG	TGG	68	3		chr13:-24988689	E1_a_5_val_IL2validation	IL2validation	CRISPRa
AT-AAAATGTTTCACCCATG	TAG	14	3		chr4:+11779866	E1_a_6_val_IL2validation	IL2validation	CRISPRa
AT-AAATTGTTCCACCCATG	AAG	16	3		chrX:+57091874	E1_a_6_val_IL2validation	IL2validation	CRISPRa
TTCAGATGTTTTCACCCATG	AGG	20	4		chr2:+47825467	E1_a_6_val_IL2validation	IL2validation	CRISPRa
ATGACATGGTTTTCACCCATG	AGG	23	3		chr2:+218805427	E1_a_6_val_IL2validation	IL2validation	CRISPRa
ATGGGA--GTTTCACCCATG	AGG	23	3		chr9:-15337445	E1_a_6_val_IL2validation	IL2validation	CRISPRa
TTGAGATGTGTATCACCCATG	TGG	24	3		chr9:-135860983	E1_a_6_val_IL2validation	IL2validation	CRISPRa
GTGTGATGGATTCACCCATG	GAG	24	4		chr11:+17085208	E1_a_6_val_IL2validation	IL2validation	CRISPRa
ATGAAAATGTTTAACCCATG	CAG	28	3		chrX:-56567816	E1_a_6_val_IL2validation	IL2validation	CRISPRa
ATGTTATTGTTTTACCCATA	TAG	28	4		chr17:+58288261	E1_a_6_val_IL2validation	IL2validation	CRISPRa
TTGAGAATGTTCTACCCATG	AAG	29	4		chr9:-126106716	E1_a_6_val_IL2validation	IL2validation	CRISPRa
AAGACAATGCTTCACCCATG	CAG	30	4		chr1:-214695601	E1_a_6_val_IL2validation	IL2validation	CRISPRa
CTGAAATTGTTTCACCCATT	GGG	31	3		chr4:-110233372	E1_a_6_val_IL2validation	IL2validation	CRISPRa
ATGAT-TTGTTCCACCCATG	TGG	31	3		chr13:-41368639	E1_a_6_val_IL2validation	IL2validation	CRISPRa
CAGAGAATGTTTCACACATG	TAG	32	4		chr4:-65599595	E1_a_6_val_IL2validation	IL2validation	CRISPRa
ATAAGACTTGTTTCACCCATA	GGG	34	3		chr4:+47560326	E1_a_6_val_IL2validation	IL2validation	CRISPRa
TTGAAAATGTTTCACTCATG	AAG	34	4		chr4:-80054683	E1_a_6_val_IL2validation	IL2validation	CRISPRa
ATGTCAATGTTTCACCTATG	CAG	35	4		chr6:-23761407	E1_a_6_val_IL2validation	IL2validation	CRISPRa
ATGGGAATGTATCACCCATT	CAG	38	4		chr16:+26809414	E1_a_6_val_IL2validation	IL2validation	CRISPRa
TTGGGACTGTTTCACACATG	CAG	38	4		chr22:+29401951	E1_a_6_val_IL2validation	IL2validation	CRISPRa
TTGGGACTGTTTCACACATG	CAG	38	4	C22orf42	chr22:-32160387	E1_a_6_val_IL2validation	IL2validation	CRISPRa
ATGAGATA-TTTCACCCATG	GGG	39	2		chr6:-7563583	E1_a_6_val_IL2validation	IL2validation	CRISPRa
CTGAGCCTGTTTTACCCATG	TGG	39	4		chr9:+102206178	E1_a_6_val_IL2validation	IL2validation	CRISPRa
ATGAGCATGTATTACCCATG	TAG	39	4		chr20:-31478578	E1_a_6_val_IL2validation	IL2validation	CRISPRa
ATGACATCATTTCACCCATG	AGG	40	3		chr12:-44063000	E1_a_6_val_IL2validation	IL2validation	CRISPRa
ATGGAACTGTTTCACTCATG	CGG	40	4		chr9:+84883406	E1_a_6_val_IL2validation	IL2validation	CRISPRa
ATCAGATGGCTTTACCCATG	GAG	41	4	LOC105376101	chr9:-79887799	E1_a_6_val_IL2validation	IL2validation	CRISPRa
ATGACATTCTCCCACCCATG	GGG	41	4		chr8:-22723539	E1_a_6_val_IL2validation	IL2validation	CRISPRa
ATCATATTCATTCACCCATG	AAG	43	4		chr4:-64957432	E1_a_6_val_IL2validation	IL2validation	CRISPRa
ATCAGAATGTTTCACACATA	TAG	43	4		chr7:-84838064	E1_a_6_val_IL2validation	IL2validation	CRISPRa
GTGAGATTCTTTCACCCATC	AAG	44	3		chr9:-34011113	E1_a_6_val_IL2validation	IL2validation	CRISPRa
ATAAGATTTTTTAACCCATG	AAG	44	3		chr2:+50255226	E1_a_6_val_IL2validation	IL2validation	CRISPRa
AAGAGATGTCTTCACCCATG	TGG	44	4		chr4:+118765344	E1_a_6_val_IL2validation	IL2validation	CRISPRa
ATCAGATGGTTTTACACATG	AGG	44	4		chr13:+86777515	E1_a_6_val_IL2validation	IL2validation	CRISPRa
ATAATATTGTTTCA-CCATG	CAG	45	3		chrX:+98816227	E1_a_6_val_IL2validation	IL2validation	CRISPRa
TTTAGA-TGTTTCACCCATG	TAG	45	3		chr2:+172869530	E1_a_6_val_IL2validation	IL2validation	CRISPRa
CTGAGATTGTTTCACCCAAG	CAG	46	2		chr22:+25391520	E1_a_6_val_IL2validation	IL2validation	CRISPRa
AAGAGATATTGTTTCACCCATG	TGG	48	3		chr6:+83459928	E1_a_6_val_IL2validation	IL2validation	CRISPRa
ATCAGAATGTTTC-CCCATG	CAG	48	3		chr1:-218992002	E1_a_6_val_IL2validation	IL2validation	CRISPRa
AT--GATTGTTTCACCCTTG	AAG	48	3		chr10:+16211700	E1_a_6_val_IL2validation	IL2validation	CRISPRa
CTGAAATTTCTTCACCCATG	AGG	48	4		chr5:+67869519	E1_a_6_val_IL2validation	IL2validation	CRISPRa
ATGAGAATGTAGTTCACCCATG	TAG	49	3		chr7:-37371095	E1_a_6_val_IL2validation	IL2validation	CRISPRa
ATCAGATTGTATCATCCCATG	GAG	49	3		chr8:-134880921	E1_a_6_val_IL2validation	IL2validation	CRISPRa
ATAAAACTGTTTCACCTATG	AAG	49	4		chr22:-16467809	E1_a_6_val_IL2validation	IL2validation	CRISPRa
ATGAAACATTTTCACCCATG	TAG	49	4		chr18:-64612215	E1_a_6_val_IL2validation	IL2validation	CRISPRa
ATGATATCTTTTCACCCATT	GAG	49	4		chr12:+809359	E1_a_6_val_IL2validation	IL2validation	CRISPRa
ATGATATTGTATTACACATG	GAG	50	4		chr12:-67426305	E1_a_6_val_IL2validation	IL2validation	CRISPRa
TTGAGATTTCATCACCCATG	TAG	50	4		chr11:-124141036	E1_a_6_val_IL2validation	IL2validation	CRISPRa
[truncated: 18,000 more rows]
